# Supplementary material for: cis,fac-Dichlorido{N-[3,5-di-tert-butyl-2-(trimethyl­silyl­oxy)benz­yl]-N,N-bis­(2-pyridylmeth­yl)amine}(dimethyl sulfoxide)ruthenium(II) dichloro­methane disolvate
Source: Acta Crystallogr Sect E Struct Rep Online. 2009 Oct 17;65(Pt 11):m1371–2. doi: 10.1107/S1600536809041324 (PMC2971178; doi:10.1107/S1600536809041324)
Supplement: Supplementary file 1 [file e-65-m1371-sup1.cif]

##############################################################################
###                                                                        ###
###        Electronic paper (Acta Crystallographica Section E)             ###
###                                                                        ###
##############################################################################
#                                                                            #
# This CIF contains the data in a paper accepted for publication in Acta     #
# Crystallographica Section E. It conforms to the requirements of Notes      #
# for Authors for Section E, and has been peer reviewed under the auspices   #
# of the IUCr Commission on Journals.                                        #
#                                                                            #
# Full details of the Crystallographic Information File format               #
# are given in the paper "The Crystallographic Information File (CIF):       #
# a New Standard Archive File for Crystallography" by S. R. Hall, F. H.      #
# Allen and I. D. Brown [Acta Cryst. (1991), A47, 655-685].                  #
#                                                                            #
# The current version of the core CIF dictionary is obtainable from          #
# ftp://ftp.iucr.org/pub/cif_core.dic. The current version number is 2.4.    #
#                                                                            #
# Software is freely available for graphical display of the structure(s) in  #
# this CIF.  For information consult the CIF home page http://www.iucr.org/  #
# cif/home.html                                                              #
#                                                                            #
# This file may be used for bona fide research purposes within the           #
# scientific community so long as proper attribution is given to the journal # 
# article from which it was obtained.                                        #
#                                                                            #
##############################################################################
                                             
data_I
_audit_creation_method     SHELXL-97
_journal_date_recd_electronic     2009-10-07
_journal_date_accepted     2009-10-09
_journal_name_full     'Acta Crystallographica, Section E'
_journal_year     2009
_journal_volume     65
_journal_issue     11
_journal_page_first     m1371
_journal_page_last     m1372
_journal_paper_category     QM
_journal_coeditor_code     BT5088
_publ_contact_author_name     'Paul J. Fischer'
_publ_contact_author_address
;
Chemistry Department
Macalester College
1600 Grand Avenue
Saint Paul, MN 55105 (USA)
;
_publ_contact_author_email     fischer@macalester.edu
_publ_contact_author_fax     '651 696 6432'
_publ_contact_author_phone     '651 696 6585'
_publ_section_title
;\
<i>cis</i>,<i>fac</i>-Dichlorido{<i>N</i>-[3,5-di-<i>tert</i>-butyl-2-\
(trimethylsilyloxy)benzyl]-<i>N</i>,<i>N</i>-bis(2-
pyridylmethyl)amine}(dimethyl sulfoxide)ruthenium(II) dichloromethane
disolvate
;
loop_
    _publ_author_name
    _publ_author_address
    'Fischer, Paul J.'
;
Chemistry Department
Macalester College
1600 Grand Avenue
Saint Paul, MN 55105
USA
;
    'Stefan G. Minasian'
;
Chemistry Department
University of California
Berkeley, CA 94720-1460
USA
;
    'John Arnold'
;
Chemistry Department
University of California
Berkeley, CA 94720-1460
USA
;
_chemical_name_systematic
;
<i>cis</i>,<i>fac</i>-Dichlorido{<i>N</i>-[3,5-di-<i>tert</i>-butyl-2-
(trimethylsilyloxy)benzyl]-<i>N</i>,<i>N</i>-bis(2-
pyridylmethyl)amine}(dimethyl sulfoxide)ruthenium(II) dichloromethane
disolvate
;
_chemical_formula_moiety     'C32 H49 Cl2 N3 O2 Ru S Si, 2(C H2 Cl2)'
_chemical_formula_sum     'C34 H53 Cl6 N3 O2 Ru S Si'
_chemical_formula_iupac     '[Ru Cl2 (C30 H43 N3 O Si) (C2 H6 O S)], 2C H2 Cl2'
_chemical_formula_weight     909.71
_chemical_melting_point     162
_symmetry_cell_setting     'Triclinic'
_symmetry_space_group_name_H-M     'P -1'
_symmetry_space_group_name_Hall     '-P 1'
loop_
    _symmetry_equiv_pos_as_xyz
    'x, y, z'
    '-x, -y, -z'
_cell_length_a     10.913(2)
_cell_length_b     18.435(4)
_cell_length_c     22.413(5)
_cell_angle_alpha     82.039(3)
_cell_angle_beta     76.212(3)
_cell_angle_gamma     89.148(3)
_cell_volume     4336.4(15)
_cell_formula_units_Z     4
_cell_measurement_reflns_used     7479
_cell_measurement_theta_min     2.50
_cell_measurement_theta_max     22.97
_cell_measurement_temperature     126(2)
_exptl_crystal_description     Plate
_exptl_crystal_colour     Yellow
_exptl_crystal_size_max     0.33
_exptl_crystal_size_mid     0.31
_exptl_crystal_size_min     0.02
_exptl_crystal_density_diffrn     1.393
_exptl_crystal_density_meas     ?
_exptl_crystal_density_method     'not measured'
_exptl_crystal_F_000     1880
_exptl_absorpt_coefficient_mu     0.839
_exptl_absorpt_correction_type     Multi-scan
_exptl_absorpt_process_details     '(SADABS; Bruker, 2001)'
_exptl_absorpt_correction_T_min     0.7692
_exptl_absorpt_correction_T_max     0.9875
_exptl_special_details
;
Anal Calcd. For C~34~H~53~Cl~6~N~3~O~2~SSiRu C, 44.89; H, 5.87; N, 4.62. Found
C, 45.13; H, 5.86; N, 4.96.
NMR (CD~3~CN, 400 MHz) ^1^H \d 9.73 (d, J = 5.2 Hz 1H, \a-pyridyl), 9.27 (d, J
= 5.2, 1H, \a-pyridyl), 7.57 (app t, J = 7.6 Hz, 1H, <i>para</i>-pyridyl),
7.44 (app t, J = 7.6 Hz, 1H, <i>para</i>-pyridyl), 7.37 (d, J = 2.4, 1H,
aromatic phenol), 7.24 (app t, J = 6.0 Hz, 1H, B-pyridyl), 7.18 (d, J = 2.4
Hz, 1H, aromatic phenol), 7.01 (app t, J = 6.4 Hz, 1H, B-pyridyl), 6.94 (m,
2H, pyridyl), 5.27 (s, 4H, CH~2~Cl~2~), 5.05 (d, J = 14 Hz, 1H, NCH~2~py),
4.95 (d, J = 15 Hz, 1H, NCH~2~py), 4.69 (d, J = 14 Hz, 1H, NCH~2~py), 4.56 (d,
J = 16 Hz, 1H, NCH~2~py), 3.62 (s, 3H, DMSO), 3.28 (d, J = 15 Hz, 1H,
NCH~2~Ph), 3.11 (d, J = 17 Hz, NCH~2~Ph), 2.87 (s, 3H, DMSO), 1.41 (sm, 9H,
<i>tert</i>-Bu), 1.29 (s, 9H, <i>tert</i>-Bu), 0.156 (s, 9H, SiMe~3~).
NMR (CD~3~CN, 400 MHz) ^13^C{^1^H} \d 164.3, 160.9, 154.5, 153.2, 151.6, 143.0,
140.6, 136.5, 135.0, 129.3, 125.5, 123.7, 123.6, 123.5, 120.6, 119.6, 68.7,
65.1, 63.8, 53.6, 44.8, 44.0, 35.4, 34.2, 31.6, 31.4, 2.1. The expected
sixteen aromatic carbon environments are present, along with eleven other
environments (including one for for dichloromethane solvate), consistent with
the solid-state structure of <b>1</b>.
;
_diffrn_ambient_temperature     126(2)
_diffrn_radiation_type     MoK\a
_diffrn_radiation_wavelength     0.71073
_diffrn_radiation_source     'sealed tube'
_diffrn_radiation_monochromator     'graphite'
_diffrn_measurement_device_type     'Bruker SMART CCD area-detector'
_diffrn_measurement_method     '\f and \w scans'
_diffrn_detector_area_resol_mean     ?
_diffrn_reflns_number     52307
_diffrn_reflns_av_R_equivalents     0.0853
_diffrn_reflns_av_sigmaI/netI     0.1097
_diffrn_reflns_theta_min     2.50
_diffrn_reflns_theta_max     25.41
_diffrn_reflns_theta_full     25.41
_diffrn_measured_fraction_theta_max     0.987
_diffrn_measured_fraction_theta_full     0.987
_diffrn_reflns_limit_h_min     -12
_diffrn_reflns_limit_h_max     13
_diffrn_reflns_limit_k_min     -21
_diffrn_reflns_limit_k_max     22
_diffrn_reflns_limit_l_min     0
_diffrn_reflns_limit_l_max     26
_diffrn_standards_number     ?
_diffrn_standards_interval_count     ?
_diffrn_standards_interval_time     ?
_diffrn_standards_decay_%     ?
_refine_special_details
;
A crystal (approximate dimensions 1/4<i>x</i> 0.12 <i>x</i> 0.04 mm^3^) was
placed onto the tip of a 0.1 mm diameter glass capillary and mounted on a CCD
area detector diffractometer for a data collection at 173(2) K (<i>SMART</i>
V5.054, Bruker Analytical X-ray Systems, Madison, WI (2001).). A preliminary
set of cell constants was calculated from reflections harvested from three
sets of 20 frames. These initial sets of frames were oriented such that
orthogonal wedges of reciprocal space were surveyed. This produced initial
orientation matrices determined from 48 reflections. The data collection was
carried out using Mo <i>K</i>\a radiation (graphite monochromator) with a
frame time of 8 s and a detector distance of 4.8 cm. A randomly oriented
region of reciprocal space was surveyed to the extent of one sphere and to a
resolution of 0.77 \%A. Four major sections of frames were collected with
0.30\% steps in \w at four different \f settings and a detector position of
-28\% in 2\q. The intensity data were corrected for absorption and decay
(<i>SADABS</i>).
Refinement of <i>F</i>^2^ against ALL reflections. The weighted <i>R</i>-factor
<i>wR</i> and goodness of fit <i>S</i> are based on <i>F</i>^2^, conventional
<i>R</i>-factors <i>R</i> are based on <i>F</i>, with <i>F</i> set to zero for
negative <i>F</i>^2^. The threshold expression of <i>F</i>^2^ >
\s(<i>F</i>^2^) is used only for calculating <i>R</i>-factors(gt) <i>etc</i>.
and is not relevant to the choice of reflections for refinement.
<i>R</i>-factors based on <i>F</i>^2^ are statistically about twice as large
as those based on <i>F</i>, and <i>R</i>- factors based on ALL data will be
even larger.
The structure is P-1 with two complexes and four dichloromethane molecules per
asymmetric unit. The two indpendent ruthenium complexes are enantiomeric. The
structure is best described as having <i>Z</i>=4 and <i>Z</i>'=2. The two
ruthenium complexes are related by a pseudo-b-glide perpendicular to the
<i>a</i> axis. The fit is quite good for the atoms bound to the Ru atom, but
the atoms on the benzyl portion are not as good. However, this is just
pseudosymmetry.
The four dichlormethane molecules are related similarly. Two dichloromethane
molecules were multipositioned. These could not be modeled as anisotropic,
partial molecules. These two were commented out of the res file and
<i>PLATON</i>/Squeeze was run to remove diffuse scattering effects from the
diffraction data.
<i>PLATON</i> / Squeeze results (Spek, 2009):
Total Potential Solvent Area Vol: 608.2 \%A
per Unit Cell Vol: 4336.4 \%A [14.0%]
Total Potential Solvent Accessible Void Vol: 608.2 \%A
Electron Count / Cell = 67 - To be included in D(calc), F000 & Mol.Wght.
Correction - Since two DCM with electron count = 84 were removed, then 84
electron will be added into F000. The empirical formula is correct.
One of the two remaining dichloromethane solvents refined well while the other
was split into two fragments refining to a 0.695:0.305 ratio. The final
refinement employed 24 bond distance (SAME) and anisotropic (DELU) restraints.
;
_reflns_number_total     15775
_reflns_number_gt     8958
_reflns_threshold_expression     I>2\s(I)
_refine_ls_structure_factor_coef     Fsqd
_refine_ls_matrix_type     full
_refine_ls_R_factor_all     0.1154
_refine_ls_R_factor_gt     0.0491
_refine_ls_wR_factor_gt     0.1088
_refine_ls_wR_factor_ref     0.1243
_refine_ls_goodness_of_fit_ref     0.982
_refine_ls_restrained_S_all     0.981
_refine_ls_number_reflns     15775
_refine_ls_number_parameters     861
_refine_ls_number_restraints     24
_refine_ls_hydrogen_treatment     constr
_refine_ls_weighting_scheme     calc
_refine_ls_weighting_details
                 'calc w=1/[\s^2^(Fo^2^)+(0.0583P)^2^] where P=(Fo^2^+2Fc^2^)/3'
_atom_sites_solution_hydrogens     geom
_atom_sites_solution_primary     direct
_atom_sites_solution_secondary     difmap
_refine_ls_shift/su_max     0.001
_refine_ls_shift/su_mean     0.000
_refine_diff_density_max     0.695
_refine_diff_density_min     -0.568
_refine_ls_extinction_method     none
_refine_ls_extinction_coef     ?
loop_
    _atom_type_symbol
    _atom_type_description
    _atom_type_scat_dispersion_real
    _atom_type_scat_dispersion_imag
    _atom_type_scat_source
    'C' 'C' 0.0033 0.0016
                         'International Tables Vol C Tables 4.2.6.8 and 6.1.1.4'
    'H' 'H' 0.0000 0.0000
                         'International Tables Vol C Tables 4.2.6.8 and 6.1.1.4'
    'N' 'N' 0.0061 0.0033
                         'International Tables Vol C Tables 4.2.6.8 and 6.1.1.4'
    'O' 'O' 0.0106 0.0060
                         'International Tables Vol C Tables 4.2.6.8 and 6.1.1.4'
    'Si' 'Si' 0.0817 0.0704
                         'International Tables Vol C Tables 4.2.6.8 and 6.1.1.4'
    'S' 'S' 0.1246 0.1234
                         'International Tables Vol C Tables 4.2.6.8 and 6.1.1.4'
    'Cl' 'Cl' 0.1484 0.1585
                         'International Tables Vol C Tables 4.2.6.8 and 6.1.1.4'
    'Ru' 'Ru' -1.2594 0.8363
                         'International Tables Vol C Tables 4.2.6.8 and 6.1.1.4'
_computing_data_collection     'SMART (Bruker, 2001)'
_computing_cell_refinement     'SAINT (Bruker, 2001)'
_computing_data_reduction     'SAINT  (Bruker, 2001)'
_computing_structure_solution     'SHELXS97 (Sheldrick, 2008)'
_computing_structure_refinement     'SHELXL97 (Sheldrick, 2008)'
_computing_molecular_graphics     'SHELXTL (Sheldrick, 2008)'
_computing_publication_material
                             'SHELXTL (Sheldrick, 2008) and PLATON (Spek, 2009)'
loop_
    _atom_site_type_symbol
    _atom_site_label
    _atom_site_fract_x
    _atom_site_fract_y
    _atom_site_fract_z
    _atom_site_U_iso_or_equiv
    _atom_site_adp_type
    _atom_site_calc_flag
    _atom_site_refinement_flags
    _atom_site_occupancy
    _atom_site_disorder_assembly
    _atom_site_disorder_group
    Ru Ru1A 0.29376(4) 0.13565(2) 0.115631(17) 0.01704(11) Uani d . 1 . .
    Cl Cl1A 0.30575(12) 0.24252(6) 0.16712(5) 0.0241(3) Uani d . 1 . .
    Cl Cl2A 0.34173(12) 0.21477(7) 0.01658(5) 0.0265(3) Uani d . 1 . .
    S S1A 0.08900(11) 0.15552(7) 0.12116(6) 0.0208(3) Uani d . 1 . .
    Si Si1A 0.49345(14) 0.11139(8) 0.33698(7) 0.0304(4) Uani d . 1 . .
    O O1A 0.4449(3) 0.03571(17) 0.31556(14) 0.0276(9) Uani d . 1 . .
    O O2A -0.0055(3) 0.12446(18) 0.17877(14) 0.0271(9) Uani d . 1 . .
    N N1A 0.2767(4) 0.04179(19) 0.07772(17) 0.0190(9) Uani d . 1 . .
    N N2A 0.4846(3) 0.1227(2) 0.11801(16) 0.0182(9) Uani d . 1 . .
    N N3A 0.2778(4) 0.0513(2) 0.19379(17) 0.0179(9) Uani d . 1 . .
    C C1A 0.3088(5) 0.0334(3) 0.0179(2) 0.0254(12) Uani d . 1 . .
    H H1AA 0.3552 0.0716 -0.0112 0.031 Uiso calc R 1 . .
    C C2A 0.2771(5) -0.0283(3) -0.0033(2) 0.0342(14) Uani d . 1 . .
    H H2AB 0.3019 -0.0321 -0.0463 0.041 Uiso calc R 1 . .
    C C3A 0.2101(5) -0.0843(3) 0.0369(3) 0.0353(14) Uani d . 1 . .
    H H3AA 0.1853 -0.1263 0.0222 0.042 Uiso calc R 1 . .
    C C4A 0.1794(5) -0.0784(3) 0.0994(2) 0.0302(13) Uani d . 1 . .
    H H4AA 0.1357 -0.1174 0.1286 0.036 Uiso calc R 1 . .
    C C5A 0.2133(4) -0.0146(3) 0.1192(2) 0.0227(12) Uani d . 1 . .
    C C6A 0.1828(5) -0.0024(3) 0.1866(2) 0.0236(12) Uani d . 1 . .
    H H6AA 0.0967 0.0169 0.1986 0.028 Uiso calc R 1 . .
    H H6AB 0.1869 -0.0493 0.2136 0.028 Uiso calc R 1 . .
    C C7A 0.4031(4) 0.0129(2) 0.1856(2) 0.0188(11) Uani d . 1 . .
    H H7AA 0.4122 -0.0126 0.2262 0.023 Uiso calc R 1 . .
    H H7AB 0.4065 -0.0241 0.1573 0.023 Uiso calc R 1 . .
    C C8A 0.5079(5) 0.0677(2) 0.1596(2) 0.0198(11) Uani d . 1 . .
    C C9A 0.6227(5) 0.0616(3) 0.1757(2) 0.0240(12) Uani d . 1 . .
    H H9AA 0.6372 0.0219 0.2049 0.029 Uiso calc R 1 . .
    C C10A 0.7160(5) 0.1139(3) 0.1486(2) 0.0292(13) Uani d . 1 . .
    H H10A 0.7957 0.1106 0.1589 0.035 Uiso calc R 1 . .
    C C11A 0.6914(4) 0.1714(3) 0.1061(2) 0.0252(13) Uani d . 1 . .
    H H11B 0.7538 0.2083 0.0872 0.030 Uiso calc R 1 . .
    C C12A 0.5754(4) 0.1742(3) 0.0919(2) 0.0238(12) Uani d . 1 . .
    H H12B 0.5587 0.2134 0.0629 0.029 Uiso calc R 1 . .
    C C13A 0.2423(4) 0.0793(2) 0.2559(2) 0.0198(11) Uani d . 1 . .
    H H13A 0.1617 0.1056 0.2589 0.024 Uiso calc R 1 . .
    H H13B 0.3077 0.1153 0.2572 0.024 Uiso calc R 1 . .
    C C14A 0.2280(5) 0.0210(3) 0.3121(2) 0.0235(12) Uani d . 1 . .
    C C15A 0.3303(4) -0.0031(3) 0.3377(2) 0.0198(11) Uani d . 1 . .
    C C16A 0.3174(5) -0.0649(3) 0.3827(2) 0.0223(12) Uani d . 1 . .
    C C17A 0.1948(5) -0.0944(3) 0.4064(2) 0.0277(13) Uani d . 1 . .
    H H17A 0.1837 -0.1358 0.4377 0.033 Uiso calc R 1 . .
    C C18A 0.0890(5) -0.0676(3) 0.3876(2) 0.0265(13) Uani d . 1 . .
    C C19A 0.1088(5) -0.0115(3) 0.3380(2) 0.0233(12) Uani d . 1 . .
    H H19A 0.0397 0.0053 0.3213 0.028 Uiso calc R 1 . .
    C C20A -0.0437(5) -0.0989(3) 0.4162(3) 0.0395(15) Uani d . 1 . .
    C C21A -0.1305(6) -0.0365(4) 0.4392(3) 0.073(2) Uani d . 1 . .
    H H21A -0.2174 -0.0553 0.4547 0.109 Uiso calc R 1 . .
    H H21B -0.1268 0.0031 0.4048 0.109 Uiso calc R 1 . .
    H H21C -0.1022 -0.0177 0.4726 0.109 Uiso calc R 1 . .
    C C22A -0.0947(6) -0.1316(4) 0.3685(3) 0.079(3) Uani d . 1 . .
    H H22A -0.0355 -0.1676 0.3504 0.119 Uiso calc R 1 . .
    H H22B -0.1053 -0.0927 0.3357 0.119 Uiso calc R 1 . .
    H H22C -0.1765 -0.1557 0.3885 0.119 Uiso calc R 1 . .
    C C23A -0.0488(5) -0.1573(3) 0.4723(3) 0.0505(18) Uani d . 1 . .
    H H23A -0.0014 -0.2001 0.4588 0.076 Uiso calc R 1 . .
    H H23B -0.1368 -0.1719 0.4917 0.076 Uiso calc R 1 . .
    H H23C -0.0114 -0.1374 0.5024 0.076 Uiso calc R 1 . .
    C C24A 0.4293(5) -0.1028(3) 0.4046(2) 0.0287(13) Uani d . 1 . .
    C C25A 0.3952(6) -0.1816(3) 0.4386(3) 0.0517(18) Uani d . 1 . .
    H H25A 0.3609 -0.2100 0.4123 0.078 Uiso calc R 1 . .
    H H25B 0.3321 -0.1795 0.4776 0.078 Uiso calc R 1 . .
    H H25C 0.4712 -0.2051 0.4476 0.078 Uiso calc R 1 . .
    C C26A 0.5413(5) -0.1092(3) 0.3498(3) 0.0465(16) Uani d . 1 . .
    H H26A 0.5748 -0.0602 0.3309 0.070 Uiso calc R 1 . .
    H H26B 0.5138 -0.1337 0.3190 0.070 Uiso calc R 1 . .
    H H26C 0.6074 -0.1379 0.3645 0.070 Uiso calc R 1 . .
    C C27A 0.4694(5) -0.0597(3) 0.4507(2) 0.0417(15) Uani d . 1 . .
    H H27A 0.4961 -0.0100 0.4304 0.063 Uiso calc R 1 . .
    H H27B 0.5397 -0.0843 0.4648 0.063 Uiso calc R 1 . .
    H H27C 0.3981 -0.0571 0.4864 0.063 Uiso calc R 1 . .
    C C28A 0.3788(6) 0.1316(3) 0.4077(2) 0.0467(17) Uani d . 1 . .
    H H28A 0.2999 0.1481 0.3972 0.070 Uiso calc R 1 . .
    H H28B 0.4136 0.1701 0.4253 0.070 Uiso calc R 1 . .
    H H28C 0.3622 0.0872 0.4383 0.070 Uiso calc R 1 . .
    C C29A 0.6577(5) 0.0943(3) 0.3460(3) 0.0551(19) Uani d . 1 . .
    H H29A 0.7100 0.0803 0.3075 0.083 Uiso calc R 1 . .
    H H29B 0.6563 0.0547 0.3802 0.083 Uiso calc R 1 . .
    H H29C 0.6929 0.1390 0.3550 0.083 Uiso calc R 1 . .
    C C30A 0.5066(5) 0.1913(3) 0.2768(2) 0.0393(15) Uani d . 1 . .
    H H30A 0.4221 0.2067 0.2732 0.059 Uiso calc R 1 . .
    H H30B 0.5546 0.1783 0.2370 0.059 Uiso calc R 1 . .
    H H30C 0.5503 0.2315 0.2880 0.059 Uiso calc R 1 . .
    C C31A 0.0407(5) 0.1256(3) 0.0575(2) 0.0300(13) Uani d . 1 . .
    H H31A -0.0439 0.1435 0.0568 0.045 Uiso calc R 1 . .
    H H31B 0.0396 0.0719 0.0623 0.045 Uiso calc R 1 . .
    H H31C 0.1002 0.1449 0.0185 0.045 Uiso calc R 1 . .
    C C32A 0.0529(5) 0.2500(2) 0.1080(2) 0.0284(13) Uani d . 1 . .
    H H32A -0.0375 0.2550 0.1099 0.043 Uiso calc R 1 . .
    H H32B 0.1015 0.2717 0.0669 0.043 Uiso calc R 1 . .
    H H32C 0.0747 0.2754 0.1398 0.043 Uiso calc R 1 . .
    Ru Ru1B 0.09676(4) 0.63569(2) 0.115900(18) 0.01900(12) Uani d . 1 . .
    Cl Cl1B 0.04663(12) 0.74054(6) 0.17174(6) 0.0278(3) Uani d . 1 . .
    Cl Cl2B 0.11675(13) 0.71495(7) 0.01828(6) 0.0323(3) Uani d . 1 . .
    S S1B 0.30095(12) 0.65563(7) 0.10974(6) 0.0247(3) Uani d . 1 . .
    Si Si1B -0.21556(15) 0.61342(9) 0.37330(7) 0.0355(4) Uani d . 1 . .
    O O1B -0.1606(3) 0.53386(18) 0.34994(15) 0.0296(9) Uani d . 1 . .
    O O2B 0.3538(3) 0.62659(19) 0.16344(16) 0.0341(9) Uani d . 1 . .
    N N1B 0.1388(4) 0.5427(2) 0.07480(18) 0.0227(10) Uani d . 1 . .
    N N2B -0.0989(4) 0.6230(2) 0.13090(18) 0.0219(10) Uani d . 1 . .
    N N3B 0.0615(3) 0.5517(2) 0.19497(17) 0.0185(9) Uani d . 1 . .
    C C1B 0.1459(5) 0.5359(3) 0.0146(2) 0.0268(13) Uani d . 1 . .
    H H1BA 0.1197 0.5755 -0.0112 0.032 Uiso calc R 1 . .
    C C2B 0.1902(5) 0.4731(3) -0.0107(2) 0.0334(14) Uani d . 1 . .
    H H2BB 0.1956 0.4701 -0.0532 0.040 Uiso calc R 1 . .
    C C3B 0.2263(5) 0.4147(3) 0.0269(2) 0.0348(14) Uani d . 1 . .
    H H3BA 0.2582 0.3716 0.0104 0.042 Uiso calc R 1 . .
    C C4B 0.2153(5) 0.4203(3) 0.0897(2) 0.0277(13) Uani d . 1 . .
    H H4BA 0.2376 0.3805 0.1166 0.033 Uiso calc R 1 . .
    C C5B 0.1715(4) 0.4846(3) 0.1120(2) 0.0220(12) Uani d . 1 . .
    C C6B 0.1608(4) 0.4966(2) 0.1781(2) 0.0205(11) Uani d . 1 . .
    H H6BA 0.1382 0.4499 0.2061 0.025 Uiso calc R 1 . .
    H H6BB 0.2427 0.5145 0.1827 0.025 Uiso calc R 1 . .
    C C7B -0.0641(4) 0.5167(2) 0.1998(2) 0.0212(12) Uani d . 1 . .
    H H7BA -0.0519 0.4752 0.1755 0.025 Uiso calc R 1 . .
    H H7BB -0.1013 0.4968 0.2437 0.025 Uiso calc R 1 . .
    C C8B -0.1535(5) 0.5687(3) 0.1771(2) 0.0209(12) Uani d . 1 . .
    C C9B -0.2821(5) 0.5614(3) 0.1982(2) 0.0313(13) Uani d . 1 . .
    H H9BA -0.3181 0.5234 0.2306 0.038 Uiso calc R 1 . .
    C C10B -0.3592(5) 0.6103(3) 0.1717(3) 0.0367(15) Uani d . 1 . .
    H H10B -0.4485 0.6055 0.1852 0.044 Uiso calc R 1 . .
    C C11B -0.3037(5) 0.6664(3) 0.1252(3) 0.0359(14) Uani d . 1 . .
    H H11A -0.3541 0.7011 0.1069 0.043 Uiso calc R 1 . .
    C C12B -0.1740(5) 0.6704(3) 0.1064(2) 0.0275(13) Uani d . 1 . .
    H H12A -0.1360 0.7085 0.0745 0.033 Uiso calc R 1 . .
    C C13B 0.0659(5) 0.5802(3) 0.25443(19) 0.0225(12) Uani d . 1 . .
    H H13C 0.1443 0.6099 0.2470 0.027 Uiso calc R 1 . .
    H H13D -0.0062 0.6131 0.2650 0.027 Uiso calc R 1 . .
    C C14B 0.0617(5) 0.5227(3) 0.3090(2) 0.0230(12) Uani d . 1 . .
    C C15B -0.0486(5) 0.4984(3) 0.3533(2) 0.0250(12) Uani d . 1 . .
    C C16B -0.0451(5) 0.4371(3) 0.3990(2) 0.0276(13) Uani d . 1 . .
    C C17B 0.0722(5) 0.4081(3) 0.4004(2) 0.0311(14) Uani d . 1 . .
    H H17B 0.0757 0.3676 0.4311 0.037 Uiso calc R 1 . .
    C C18B 0.1847(5) 0.4341(3) 0.3601(2) 0.0294(13) Uani d . 1 . .
    C C19B 0.1757(5) 0.4917(3) 0.3149(2) 0.0287(13) Uani d . 1 . .
    H H19B 0.2510 0.5110 0.2866 0.034 Uiso calc R 1 . .
    C C20B 0.3134(5) 0.3992(3) 0.3607(3) 0.0381(15) Uani d . 1 . .
    C C21B 0.3074(7) 0.3400(4) 0.4148(3) 0.089(3) Uani d . 1 . .
    H H21D 0.3919 0.3204 0.4133 0.134 Uiso calc R 1 . .
    H H21E 0.2501 0.3005 0.4126 0.134 Uiso calc R 1 . .
    H H21F 0.2764 0.3604 0.4536 0.134 Uiso calc R 1 . .
    C C22B 0.3627(8) 0.3685(5) 0.3007(3) 0.102(3) Uani d . 1 . .
    H H22D 0.4485 0.3508 0.2988 0.153 Uiso calc R 1 . .
    H H22E 0.3640 0.4070 0.2656 0.153 Uiso calc R 1 . .
    H H22F 0.3078 0.3278 0.2986 0.153 Uiso calc R 1 . .
    C C23B 0.4075(6) 0.4569(4) 0.3655(3) 0.074(2) Uani d . 1 . .
    H H23D 0.4914 0.4355 0.3609 0.111 Uiso calc R 1 . .
    H H23E 0.3815 0.4740 0.4061 0.111 Uiso calc R 1 . .
    H H23F 0.4101 0.4983 0.3326 0.111 Uiso calc R 1 . .
    C C24B -0.1653(5) 0.4035(3) 0.4473(2) 0.0344(14) Uani d . 1 . .
    C C25B -0.1391(6) 0.3274(3) 0.4791(3) 0.0499(18) Uani d . 1 . .
    H H25D -0.2166 0.3071 0.5082 0.075 Uiso calc R 1 . .
    H H25E -0.0736 0.3318 0.5017 0.075 Uiso calc R 1 . .
    H H25F -0.1105 0.2949 0.4477 0.075 Uiso calc R 1 . .
    C C26B -0.2744(6) 0.3947(3) 0.4168(3) 0.0524(18) Uani d . 1 . .
    H H26D -0.3490 0.3749 0.4485 0.079 Uiso calc R 1 . .
    H H26E -0.2504 0.3609 0.3860 0.079 Uiso calc R 1 . .
    H H26F -0.2939 0.4425 0.3964 0.079 Uiso calc R 1 . .
    C C27B -0.2033(6) 0.4525(3) 0.4985(2) 0.0491(18) Uani d . 1 . .
    H H27D -0.2791 0.4319 0.5289 0.074 Uiso calc R 1 . .
    H H27E -0.2208 0.5018 0.4802 0.074 Uiso calc R 1 . .
    H H27F -0.1343 0.4552 0.5193 0.074 Uiso calc R 1 . .
    C C28B -0.1051(6) 0.6473(3) 0.4147(3) 0.0505(17) Uani d . 1 . .
    H H28D -0.0215 0.6557 0.3864 0.076 Uiso calc R 1 . .
    H H28E -0.0994 0.6109 0.4501 0.076 Uiso calc R 1 . .
    H H28F -0.1359 0.6934 0.4295 0.076 Uiso calc R 1 . .
    C C29B -0.3792(6) 0.5965(3) 0.4213(3) 0.0556(18) Uani d . 1 . .
    H H29D -0.3771 0.5670 0.4610 0.083 Uiso calc R 1 . .
    H H29E -0.4279 0.5701 0.3993 0.083 Uiso calc R 1 . .
    H H29F -0.4190 0.6434 0.4290 0.083 Uiso calc R 1 . .
    C C30B -0.2306(6) 0.6826(3) 0.3077(3) 0.0477(16) Uani d . 1 . .
    H H30D -0.1471 0.6941 0.2799 0.072 Uiso calc R 1 . .
    H H30E -0.2667 0.7272 0.3234 0.072 Uiso calc R 1 . .
    H H30F -0.2860 0.6633 0.2848 0.072 Uiso calc R 1 . .
    C C31B 0.4028(5) 0.6244(3) 0.0436(2) 0.0397(15) Uani d . 1 . .
    H H31D 0.4893 0.6417 0.0395 0.059 Uiso calc R 1 . .
    H H31E 0.3745 0.6436 0.0062 0.059 Uiso calc R 1 . .
    H H31F 0.4005 0.5707 0.0489 0.059 Uiso calc R 1 . .
    C C32B 0.3455(5) 0.7505(3) 0.0915(2) 0.0321(14) Uani d . 1 . .
    H H32D 0.4363 0.7559 0.0879 0.048 Uiso calc R 1 . .
    H H32E 0.2988 0.7771 0.1245 0.048 Uiso calc R 1 . .
    H H32F 0.3259 0.7705 0.0520 0.048 Uiso calc R 1 . .
    Cl Cl1C 0.47593(17) 0.55631(10) 0.87226(9) 0.0723(6) Uani d D 1 . .
    C C1C 0.4109(5) 0.6421(2) 0.8598(3) 0.068(2) Uani d D 1 . .
    H H1C1 0.3867 0.6620 0.8997 0.082 Uiso calc R 1 . .
    H H1C2 0.4759 0.6755 0.8312 0.082 Uiso calc R 1 . .
    Cl Cl2C 0.27935(18) 0.64103(10) 0.82890(11) 0.0853(7) Uani d D 1 . .
    Cl Cl1D -0.0460(8) 0.3220(2) 0.2756(2) 0.075(2) Uani d PDU 0.693(16) A 1
    C C1D 0.0112(11) 0.2334(4) 0.2809(3) 0.050(3) Uani d PDU 0.693(16) A 1
    H H1D1 -0.0374 0.2030 0.2611 0.060 Uiso calc PR 0.693(16) A 1
    H H1D2 0.1002 0.2347 0.2571 0.060 Uiso calc PR 0.693(16) A 1
    Cl Cl2D 0.0030(13) 0.1918(5) 0.3562(4) 0.093(2) Uani d PDU 0.693(16) A 1
    Cl Cl1E -0.0996(13) 0.2932(12) 0.2747(6) 0.096(4) Uani d PDU 0.307(16) A 2
    C C1E 0.0426(14) 0.2746(15) 0.2952(10) 0.075(8) Uani d PDU 0.307(16) A 2
    H H1E1 0.1067 0.2647 0.2580 0.090 Uiso calc PR 0.307(16) A 2
    H H1E2 0.0711 0.3187 0.3092 0.090 Uiso calc PR 0.307(16) A 2
    Cl Cl2E 0.035(4) 0.2007(13) 0.3534(9) 0.109(9) Uani d PDU 0.307(16) A 2
loop_
    _atom_site_aniso_label
    _atom_site_aniso_U_11
    _atom_site_aniso_U_22
    _atom_site_aniso_U_33
    _atom_site_aniso_U_12
    _atom_site_aniso_U_13
    _atom_site_aniso_U_23
    Ru1A 0.0150(2) 0.0158(2) 0.0193(2) -0.00084(17) -0.00409(18) 0.00129(17)
    Cl1A 0.0263(7) 0.0180(7) 0.0291(7) 0.0011(5) -0.0106(6) -0.0010(5)
    Cl2A 0.0276(8) 0.0246(7) 0.0232(7) -0.0017(6) -0.0035(6) 0.0065(5)
    S1A 0.0161(7) 0.0228(7) 0.0237(7) 0.0007(5) -0.0067(6) 0.0000(6)
    Si1A 0.0315(9) 0.0294(9) 0.0326(9) -0.0023(7) -0.0132(7) -0.0018(7)
    O1A 0.022(2) 0.030(2) 0.030(2) -0.0017(16) -0.0065(16) -0.0006(16)
    O2A 0.0152(19) 0.035(2) 0.0273(19) -0.0032(16) -0.0022(16) 0.0034(16)
    N1A 0.020(2) 0.013(2) 0.025(2) 0.0036(17) -0.0107(19) 0.0009(18)
    N2A 0.018(2) 0.019(2) 0.017(2) 0.0043(18) -0.0025(18) -0.0018(18)
    N3A 0.018(2) 0.014(2) 0.021(2) -0.0021(17) -0.0058(18) 0.0002(17)
    C1A 0.027(3) 0.028(3) 0.019(3) 0.006(2) -0.005(2) 0.002(2)
    C2A 0.047(4) 0.033(4) 0.025(3) 0.009(3) -0.010(3) -0.012(3)
    C3A 0.043(4) 0.022(3) 0.046(4) 0.003(3) -0.020(3) -0.010(3)
    C4A 0.030(3) 0.016(3) 0.045(4) -0.004(2) -0.014(3) 0.004(2)
    C5A 0.017(3) 0.020(3) 0.032(3) 0.000(2) -0.012(2) 0.003(2)
    C6A 0.023(3) 0.017(3) 0.026(3) 0.000(2) 0.001(2) 0.001(2)
    C7A 0.017(3) 0.014(3) 0.027(3) 0.005(2) -0.010(2) 0.000(2)
    C8A 0.023(3) 0.014(3) 0.021(3) 0.003(2) -0.002(2) -0.004(2)
    C9A 0.021(3) 0.027(3) 0.023(3) 0.008(2) -0.007(2) -0.001(2)
    C10A 0.012(3) 0.045(4) 0.031(3) 0.000(2) -0.004(2) -0.004(3)
    C11A 0.015(3) 0.028(3) 0.029(3) -0.003(2) 0.001(2) -0.002(2)
    C12A 0.021(3) 0.021(3) 0.026(3) -0.004(2) 0.000(2) 0.000(2)
    C13A 0.017(3) 0.020(3) 0.022(3) 0.003(2) -0.002(2) -0.004(2)
    C14A 0.027(3) 0.018(3) 0.024(3) 0.000(2) -0.006(2) 0.001(2)
    C15A 0.016(3) 0.021(3) 0.022(3) 0.002(2) -0.004(2) 0.000(2)
    C16A 0.026(3) 0.017(3) 0.024(3) -0.001(2) -0.011(2) 0.002(2)
    C17A 0.032(3) 0.027(3) 0.022(3) -0.004(3) -0.006(3) 0.002(2)
    C18A 0.025(3) 0.028(3) 0.025(3) -0.001(2) -0.006(2) 0.001(2)
    C19A 0.023(3) 0.023(3) 0.021(3) 0.000(2) -0.003(2) 0.003(2)
    C20A 0.022(3) 0.047(4) 0.041(4) -0.008(3) -0.006(3) 0.018(3)
    C21A 0.029(4) 0.065(5) 0.097(6) 0.009(3) 0.016(4) 0.029(4)
    C22A 0.058(5) 0.106(6) 0.072(5) -0.058(5) -0.024(4) 0.021(5)
    C23A 0.032(4) 0.054(4) 0.052(4) -0.012(3) -0.002(3) 0.027(3)
    C24A 0.024(3) 0.030(3) 0.035(3) -0.003(2) -0.016(3) 0.006(2)
    C25A 0.048(4) 0.036(4) 0.076(5) 0.002(3) -0.034(4) 0.011(3)
    C26A 0.034(4) 0.050(4) 0.060(4) 0.011(3) -0.020(3) -0.009(3)
    C27A 0.045(4) 0.048(4) 0.039(3) 0.001(3) -0.025(3) -0.002(3)
    C28A 0.061(5) 0.043(4) 0.035(3) 0.006(3) -0.009(3) -0.007(3)
    C29A 0.041(4) 0.045(4) 0.085(5) -0.008(3) -0.032(4) 0.003(4)
    C30A 0.049(4) 0.026(3) 0.040(3) -0.009(3) -0.006(3) -0.003(3)
    C31A 0.022(3) 0.039(3) 0.034(3) 0.005(2) -0.014(3) -0.009(3)
    C32A 0.019(3) 0.025(3) 0.043(3) 0.006(2) -0.014(3) 0.000(3)
    Ru1B 0.0183(2) 0.0168(2) 0.0210(2) 0.00028(17) -0.00551(18) 0.00220(17)
    Cl1B 0.0285(8) 0.0185(7) 0.0332(7) 0.0010(5) -0.0036(6) 0.0000(6)
    Cl2B 0.0388(9) 0.0288(8) 0.0268(7) -0.0020(6) -0.0106(6) 0.0105(6)
    S1B 0.0189(7) 0.0261(8) 0.0276(7) 0.0002(6) -0.0048(6) 0.0004(6)
    Si1B 0.0317(10) 0.0375(10) 0.0354(9) 0.0037(7) -0.0036(8) -0.0065(8)
    O1B 0.031(2) 0.028(2) 0.029(2) 0.0044(17) -0.0087(17) -0.0026(16)
    O2B 0.022(2) 0.038(2) 0.042(2) 0.0010(17) -0.0139(18) 0.0059(18)
    N1B 0.018(2) 0.023(2) 0.027(2) 0.0021(18) -0.0056(19) -0.001(2)
    N2B 0.019(2) 0.022(3) 0.026(2) 0.0008(19) -0.008(2) -0.005(2)
    N3B 0.013(2) 0.020(2) 0.023(2) -0.0010(17) -0.0072(18) 0.0022(18)
    C1B 0.021(3) 0.030(3) 0.025(3) -0.005(2) -0.004(2) 0.005(2)
    C2B 0.041(4) 0.030(3) 0.031(3) -0.003(3) -0.008(3) -0.009(3)
    C3B 0.031(3) 0.029(3) 0.042(4) -0.001(3) 0.001(3) -0.013(3)
    C4B 0.024(3) 0.020(3) 0.036(3) 0.001(2) -0.005(3) 0.002(2)
    C5B 0.018(3) 0.018(3) 0.027(3) -0.002(2) -0.003(2) 0.003(2)
    C6B 0.023(3) 0.017(3) 0.021(3) 0.007(2) -0.008(2) 0.004(2)
    C7B 0.018(3) 0.019(3) 0.024(3) -0.005(2) -0.005(2) 0.004(2)
    C8B 0.021(3) 0.020(3) 0.025(3) -0.003(2) -0.010(2) -0.005(2)
    C9B 0.026(3) 0.029(3) 0.040(3) -0.002(3) -0.012(3) -0.001(3)
    C10B 0.016(3) 0.043(4) 0.054(4) 0.001(3) -0.013(3) -0.010(3)
    C11B 0.032(4) 0.033(3) 0.048(4) 0.006(3) -0.019(3) -0.007(3)
    C12B 0.028(3) 0.021(3) 0.034(3) 0.006(2) -0.014(3) 0.005(2)
    C13B 0.029(3) 0.024(3) 0.015(3) 0.004(2) -0.007(2) -0.001(2)
    C14B 0.026(3) 0.023(3) 0.020(3) -0.001(2) -0.007(2) -0.002(2)
    C15B 0.021(3) 0.024(3) 0.031(3) 0.002(2) -0.008(2) -0.001(2)
    C16B 0.037(4) 0.025(3) 0.021(3) -0.002(3) -0.008(3) -0.002(2)
    C17B 0.042(4) 0.024(3) 0.026(3) 0.002(3) -0.008(3) 0.002(2)
    C18B 0.033(3) 0.027(3) 0.028(3) 0.005(3) -0.005(3) -0.004(3)
    C19B 0.031(3) 0.035(3) 0.021(3) -0.006(3) -0.007(2) -0.002(2)
    C20B 0.034(4) 0.045(4) 0.038(4) 0.017(3) -0.015(3) -0.005(3)
    C21B 0.067(6) 0.097(7) 0.088(6) 0.035(5) -0.018(5) 0.040(5)
    C22B 0.102(7) 0.138(8) 0.089(6) 0.079(6) -0.041(5) -0.072(6)
    C23B 0.044(5) 0.076(6) 0.108(6) 0.022(4) -0.028(4) -0.015(5)
    C24B 0.033(3) 0.033(3) 0.030(3) -0.003(3) 0.002(3) 0.004(3)
    C25B 0.054(4) 0.033(4) 0.054(4) -0.011(3) -0.007(3) 0.014(3)
    C26B 0.046(4) 0.055(4) 0.049(4) -0.019(3) -0.005(3) 0.008(3)
    C27B 0.059(5) 0.049(4) 0.030(3) -0.004(3) 0.008(3) -0.004(3)
    C28B 0.055(4) 0.046(4) 0.056(4) -0.001(3) -0.017(3) -0.018(3)
    C29B 0.044(4) 0.056(5) 0.059(4) 0.008(3) 0.005(3) -0.015(3)
    C30B 0.048(4) 0.045(4) 0.049(4) 0.020(3) -0.010(3) -0.006(3)
    C31B 0.024(3) 0.041(4) 0.050(4) -0.004(3) 0.005(3) -0.013(3)
    C32B 0.025(3) 0.030(3) 0.037(3) -0.005(2) -0.003(3) 0.001(3)
    Cl1C 0.0637(13) 0.0573(12) 0.0960(14) -0.0096(9) -0.0320(11) 0.0135(10)
    C1C 0.089(6) 0.042(4) 0.079(5) -0.016(4) -0.037(5) 0.001(4)
    Cl2C 0.0590(13) 0.0635(13) 0.1423(19) 0.0031(10) -0.0388(13) -0.0191(13)
    Cl1D 0.100(5) 0.048(2) 0.075(2) 0.026(2) -0.015(2) -0.0104(17)
    C1D 0.065(8) 0.042(5) 0.044(4) 0.013(5) -0.007(5) -0.017(4)
    Cl2D 0.137(5) 0.073(3) 0.054(3) 0.031(3) -0.006(3) 0.004(3)
    Cl1E 0.085(8) 0.107(12) 0.109(7) 0.030(7) -0.040(6) -0.031(7)
    C1E 0.077(14) 0.11(2) 0.047(15) 0.013(18) -0.022(13) -0.028(11)
    Cl2E 0.17(2) 0.115(13) 0.045(8) 0.076(13) -0.028(9) -0.038(7)
_geom_special_details
;
All e.s.d.'s (except the e.s.d. in the dihedral angle between two l.s. planes)
are estimated using the full covariance matrix. The cell e.s.d.'s are taken
into account individually in the estimation of e.s.d.'s in distances, angles
and torsion angles; correlations between e.s.d.'s in cell parameters are only
used when they are defined by crystal symmetry. An approximate (isotropic)
treatment of cell e.s.d.'s is used for estimating e.s.d.'s involving l.s.
planes.
;
loop_
    _geom_bond_atom_site_label_1
    _geom_bond_atom_site_label_2
    _geom_bond_site_symmetry_2
    _geom_bond_distance
    _geom_bond_publ_flag
    Ru1A N1A . 2.060(4) ?
    Ru1A N2A . 2.105(4) ?
    Ru1A N3A . 2.151(4) ?
    Ru1A S1A . 2.2359(14) ?
    Ru1A Cl2A . 2.4293(13) ?
    Ru1A Cl1A . 2.4371(12) ?
    S1A O2A . 1.496(3) ?
    S1A C32A . 1.780(5) ?
    S1A C31A . 1.790(5) ?
    Si1A O1A . 1.670(3) ?
    Si1A C30A . 1.837(5) ?
    Si1A C28A . 1.850(5) ?
    Si1A C29A . 1.868(6) ?
    O1A C15A . 1.397(5) ?
    N1A C1A . 1.333(6) ?
    N1A C5A . 1.368(5) ?
    N2A C8A . 1.344(6) ?
    N2A C12A . 1.349(5) ?
    N3A C6A . 1.495(5) ?
    N3A C13A . 1.514(5) ?
    N3A C7A . 1.514(6) ?
    C1A C2A . 1.370(6) ?
    C1A H1AA . 0.9500 ?
    C2A C3A . 1.365(7) ?
    C2A H2AB . 0.9500 ?
    C3A C4A . 1.378(7) ?
    C3A H3AA . 0.9500 ?
    C4A C5A . 1.399(6) ?
    C4A H4AA . 0.9500 ?
    C5A C6A . 1.515(6) ?
    C6A H6AA . 0.9900 ?
    C6A H6AB . 0.9900 ?
    C7A C8A . 1.492(6) ?
    C7A H7AA . 0.9900 ?
    C7A H7AB . 0.9900 ?
    C8A C9A . 1.383(7) ?
    C9A C10A . 1.380(6) ?
    C9A H9AA . 0.9500 ?
    C10A C11A . 1.393(7) ?
    C10A H10A . 0.9500 ?
    C11A C12A . 1.376(6) ?
    C11A H11B . 0.9500 ?
    C12A H12B . 0.9500 ?
    C13A C14A . 1.519(6) ?
    C13A H13A . 0.9900 ?
    C13A H13B . 0.9900 ?
    C14A C19A . 1.397(6) ?
    C14A C15A . 1.411(7) ?
    C15A C16A . 1.399(6) ?
    C16A C17A . 1.404(6) ?
    C16A C24A . 1.544(7) ?
    C17A C18A . 1.383(7) ?
    C17A H17A . 0.9500 ?
    C18A C19A . 1.387(6) ?
    C18A C20A . 1.523(7) ?
    C19A H19A . 0.9500 ?
    C20A C22A . 1.513(8) ?
    C20A C23A . 1.529(7) ?
    C20A C21A . 1.545(8) ?
    C21A H21A . 0.9800 ?
    C21A H21B . 0.9800 ?
    C21A H21C . 0.9800 ?
    C22A H22A . 0.9800 ?
    C22A H22B . 0.9800 ?
    C22A H22C . 0.9800 ?
    C23A H23A . 0.9800 ?
    C23A H23B . 0.9800 ?
    C23A H23C . 0.9800 ?
    C24A C26A . 1.528(7) ?
    C24A C27A . 1.532(7) ?
    C24A C25A . 1.551(7) ?
    C25A H25A . 0.9800 ?
    C25A H25B . 0.9800 ?
    C25A H25C . 0.9800 ?
    C26A H26A . 0.9800 ?
    C26A H26B . 0.9800 ?
    C26A H26C . 0.9800 ?
    C27A H27A . 0.9800 ?
    C27A H27B . 0.9800 ?
    C27A H27C . 0.9800 ?
    C28A H28A . 0.9800 ?
    C28A H28B . 0.9800 ?
    C28A H28C . 0.9800 ?
    C29A H29A . 0.9800 ?
    C29A H29B . 0.9800 ?
    C29A H29C . 0.9800 ?
    C30A H30A . 0.9800 ?
    C30A H30B . 0.9800 ?
    C30A H30C . 0.9800 ?
    C31A H31A . 0.9800 ?
    C31A H31B . 0.9800 ?
    C31A H31C . 0.9800 ?
    C32A H32A . 0.9800 ?
    C32A H32B . 0.9800 ?
    C32A H32C . 0.9800 ?
    Ru1B N1B . 2.052(4) ?
    Ru1B N2B . 2.092(4) ?
    Ru1B N3B . 2.149(4) ?
    Ru1B S1B . 2.2324(14) ?
    Ru1B Cl2B . 2.4220(13) ?
    Ru1B Cl1B . 2.4320(13) ?
    S1B O2B . 1.487(4) ?
    S1B C32B . 1.787(5) ?
    S1B C31B . 1.788(5) ?
    Si1B O1B . 1.680(4) ?
    Si1B C30B . 1.846(6) ?
    Si1B C28B . 1.850(6) ?
    Si1B C29B . 1.858(6) ?
    O1B C15B . 1.391(6) ?
    N1B C1B . 1.356(6) ?
    N1B C5B . 1.361(6) ?
    N2B C12B . 1.341(6) ?
    N2B C8B . 1.366(6) ?
    N3B C6B . 1.492(6) ?
    N3B C7B . 1.498(5) ?
    N3B C13B . 1.510(5) ?
    C1B C2B . 1.391(7) ?
    C1B H1BA . 0.9500 ?
    C2B C3B . 1.385(7) ?
    C2B H2BB . 0.9500 ?
    C3B C4B . 1.402(7) ?
    C3B H3BA . 0.9500 ?
    C4B C5B . 1.384(6) ?
    C4B H4BA . 0.9500 ?
    C5B C6B . 1.506(6) ?
    C6B H6BA . 0.9900 ?
    C6B H6BB . 0.9900 ?
    C7B C8B . 1.485(7) ?
    C7B H7BA . 0.9900 ?
    C7B H7BB . 0.9900 ?
    C8B C9B . 1.372(7) ?
    C9B C10B . 1.395(7) ?
    C9B H9BA . 0.9500 ?
    C10B C11B . 1.394(7) ?
    C10B H10B . 0.9500 ?
    C11B C12B . 1.377(7) ?
    C11B H11A . 0.9500 ?
    C12B H12A . 0.9500 ?
    C13B C14B . 1.495(6) ?
    C13B H13C . 0.9900 ?
    C13B H13D . 0.9900 ?
    C14B C19B . 1.389(7) ?
    C14B C15B . 1.400(6) ?
    C15B C16B . 1.422(7) ?
    C16B C17B . 1.385(7) ?
    C16B C24B . 1.561(7) ?
    C17B C18B . 1.386(7) ?
    C17B H17B . 0.9500 ?
    C18B C19B . 1.383(7) ?
    C18B C20B . 1.538(7) ?
    C19B H19B . 0.9500 ?
    C20B C21B . 1.504(8) ?
    C20B C22B . 1.508(8) ?
    C20B C23B . 1.521(8) ?
    C21B H21D . 0.9800 ?
    C21B H21E . 0.9800 ?
    C21B H21F . 0.9800 ?
    C22B H22D . 0.9800 ?
    C22B H22E . 0.9800 ?
    C22B H22F . 0.9800 ?
    C23B H23D . 0.9800 ?
    C23B H23E . 0.9800 ?
    C23B H23F . 0.9800 ?
    C24B C26B . 1.529(8) ?
    C24B C27B . 1.535(7) ?
    C24B C25B . 1.537(7) ?
    C25B H25D . 0.9800 ?
    C25B H25E . 0.9800 ?
    C25B H25F . 0.9800 ?
    C26B H26D . 0.9800 ?
    C26B H26E . 0.9800 ?
    C26B H26F . 0.9800 ?
    C27B H27D . 0.9800 ?
    C27B H27E . 0.9800 ?
    C27B H27F . 0.9800 ?
    C28B H28D . 0.9800 ?
    C28B H28E . 0.9800 ?
    C28B H28F . 0.9800 ?
    C29B H29D . 0.9800 ?
    C29B H29E . 0.9800 ?
    C29B H29F . 0.9800 ?
    C30B H30D . 0.9800 ?
    C30B H30E . 0.9800 ?
    C30B H30F . 0.9800 ?
    C31B H31D . 0.9800 ?
    C31B H31E . 0.9800 ?
    C31B H31F . 0.9800 ?
    C32B H32D . 0.9800 ?
    C32B H32E . 0.9800 ?
    C32B H32F . 0.9800 ?
    Cl1C C1C . 1.738(3) ?
    C1C Cl2C . 1.738(3) ?
    C1C H1C1 . 0.9900 ?
    C1C H1C2 . 0.9900 ?
    Cl1D C1D . 1.739(3) ?
    C1D Cl2D . 1.737(4) ?
    C1D H1D1 . 0.9900 ?
    C1D H1D2 . 0.9900 ?
    Cl1E C1E . 1.738(4) ?
    C1E Cl2E . 1.738(4) ?
    C1E H1E1 . 0.9900 ?
    C1E H1E2 . 0.9900 ?
loop_
    _geom_angle_atom_site_label_1
    _geom_angle_atom_site_label_2
    _geom_angle_atom_site_label_3
    _geom_angle_site_symmetry_1
    _geom_angle_site_symmetry_3
    _geom_angle
    _geom_angle_publ_flag
    N1A Ru1A N2A . . 96.38(15) ?
    N1A Ru1A N3A . . 77.42(14) ?
    N2A Ru1A N3A . . 79.17(14) ?
    N1A Ru1A S1A . . 88.67(11) ?
    N2A Ru1A S1A . . 174.29(10) ?
    N3A Ru1A S1A . . 99.43(11) ?
    N1A Ru1A Cl2A . . 94.58(11) ?
    N2A Ru1A Cl2A . . 93.85(10) ?
    N3A Ru1A Cl2A . . 168.59(11) ?
    S1A Ru1A Cl2A . . 88.38(5) ?
    N1A Ru1A Cl1A . . 176.16(11) ?
    N2A Ru1A Cl1A . . 84.67(10) ?
    N3A Ru1A Cl1A . . 99.19(10) ?
    S1A Ru1A Cl1A . . 90.12(4) ?
    Cl2A Ru1A Cl1A . . 89.03(4) ?
    O2A S1A C32A . . 105.4(2) ?
    O2A S1A C31A . . 106.6(2) ?
    C32A S1A C31A . . 98.9(2) ?
    O2A S1A Ru1A . . 118.72(15) ?
    C32A S1A Ru1A . . 113.44(16) ?
    C31A S1A Ru1A . . 111.64(17) ?
    O1A Si1A C30A . . 112.6(2) ?
    O1A Si1A C28A . . 108.5(2) ?
    C30A Si1A C28A . . 108.7(3) ?
    O1A Si1A C29A . . 106.6(2) ?
    C30A Si1A C29A . . 105.4(3) ?
    C28A Si1A C29A . . 115.1(3) ?
    C15A O1A Si1A . . 129.6(3) ?
    C1A N1A C5A . . 118.2(4) ?
    C1A N1A Ru1A . . 127.2(3) ?
    C5A N1A Ru1A . . 114.2(3) ?
    C8A N2A C12A . . 118.9(4) ?
    C8A N2A Ru1A . . 115.5(3) ?
    C12A N2A Ru1A . . 123.8(3) ?
    C6A N3A C13A . . 112.6(3) ?
    C6A N3A C7A . . 107.0(3) ?
    C13A N3A C7A . . 110.8(4) ?
    C6A N3A Ru1A . . 105.0(3) ?
    C13A N3A Ru1A . . 113.8(3) ?
    C7A N3A Ru1A . . 107.1(3) ?
    N1A C1A C2A . . 122.3(5) ?
    N1A C1A H1AA . . 118.8 ?
    C2A C1A H1AA . . 118.8 ?
    C3A C2A C1A . . 120.6(5) ?
    C3A C2A H2AB . . 119.7 ?
    C1A C2A H2AB . . 119.7 ?
    C2A C3A C4A . . 118.5(5) ?
    C2A C3A H3AA . . 120.8 ?
    C4A C3A H3AA . . 120.8 ?
    C3A C4A C5A . . 119.2(5) ?
    C3A C4A H4AA . . 120.4 ?
    C5A C4A H4AA . . 120.4 ?
    N1A C5A C4A . . 121.1(4) ?
    N1A C5A C6A . . 115.5(4) ?
    C4A C5A C6A . . 123.4(4) ?
    N3A C6A C5A . . 107.8(3) ?
    N3A C6A H6AA . . 110.1 ?
    C5A C6A H6AA . . 110.1 ?
    N3A C6A H6AB . . 110.1 ?
    C5A C6A H6AB . . 110.1 ?
    H6AA C6A H6AB . . 108.5 ?
    C8A C7A N3A . . 109.6(4) ?
    C8A C7A H7AA . . 109.8 ?
    N3A C7A H7AA . . 109.8 ?
    C8A C7A H7AB . . 109.8 ?
    N3A C7A H7AB . . 109.8 ?
    H7AA C7A H7AB . . 108.2 ?
    N2A C8A C9A . . 122.1(4) ?
    N2A C8A C7A . . 115.4(4) ?
    C9A C8A C7A . . 122.5(4) ?
    C10A C9A C8A . . 119.1(5) ?
    C10A C9A H9AA . . 120.5 ?
    C8A C9A H9AA . . 120.5 ?
    C9A C10A C11A . . 118.9(5) ?
    C9A C10A H10A . . 120.5 ?
    C11A C10A H10A . . 120.5 ?
    C12A C11A C10A . . 119.0(4) ?
    C12A C11A H11B . . 120.5 ?
    C10A C11A H11B . . 120.5 ?
    N2A C12A C11A . . 122.0(5) ?
    N2A C12A H12B . . 119.0 ?
    C11A C12A H12B . . 119.0 ?
    N3A C13A C14A . . 115.2(4) ?
    N3A C13A H13A . . 108.5 ?
    C14A C13A H13A . . 108.5 ?
    N3A C13A H13B . . 108.5 ?
    C14A C13A H13B . . 108.5 ?
    H13A C13A H13B . . 107.5 ?
    C19A C14A C15A . . 119.2(4) ?
    C19A C14A C13A . . 118.1(4) ?
    C15A C14A C13A . . 122.7(4) ?
    O1A C15A C16A . . 121.4(4) ?
    O1A C15A C14A . . 118.0(4) ?
    C16A C15A C14A . . 120.6(4) ?
    C15A C16A C17A . . 116.3(5) ?
    C15A C16A C24A . . 123.8(4) ?
    C17A C16A C24A . . 119.8(4) ?
    C18A C17A C16A . . 124.7(5) ?
    C18A C17A H17A . . 117.6 ?
    C16A C17A H17A . . 117.6 ?
    C17A C18A C19A . . 116.7(5) ?
    C17A C18A C20A . . 123.5(5) ?
    C19A C18A C20A . . 119.8(5) ?
    C18A C19A C14A . . 121.6(5) ?
    C18A C19A H19A . . 119.2 ?
    C14A C19A H19A . . 119.2 ?
    C22A C20A C18A . . 110.3(5) ?
    C22A C20A C23A . . 109.0(5) ?
    C18A C20A C23A . . 112.6(5) ?
    C22A C20A C21A . . 108.9(6) ?
    C18A C20A C21A . . 108.9(5) ?
    C23A C20A C21A . . 107.0(5) ?
    C20A C21A H21A . . 109.5 ?
    C20A C21A H21B . . 109.5 ?
    H21A C21A H21B . . 109.5 ?
    C20A C21A H21C . . 109.5 ?
    H21A C21A H21C . . 109.5 ?
    H21B C21A H21C . . 109.5 ?
    C20A C22A H22A . . 109.5 ?
    C20A C22A H22B . . 109.5 ?
    H22A C22A H22B . . 109.5 ?
    C20A C22A H22C . . 109.5 ?
    H22A C22A H22C . . 109.5 ?
    H22B C22A H22C . . 109.5 ?
    C20A C23A H23A . . 109.5 ?
    C20A C23A H23B . . 109.5 ?
    H23A C23A H23B . . 109.5 ?
    C20A C23A H23C . . 109.5 ?
    H23A C23A H23C . . 109.5 ?
    H23B C23A H23C . . 109.5 ?
    C26A C24A C27A . . 109.8(4) ?
    C26A C24A C16A . . 111.3(4) ?
    C27A C24A C16A . . 109.8(4) ?
    C26A C24A C25A . . 106.6(5) ?
    C27A C24A C25A . . 106.6(4) ?
    C16A C24A C25A . . 112.6(4) ?
    C24A C25A H25A . . 109.5 ?
    C24A C25A H25B . . 109.5 ?
    H25A C25A H25B . . 109.5 ?
    C24A C25A H25C . . 109.5 ?
    H25A C25A H25C . . 109.5 ?
    H25B C25A H25C . . 109.5 ?
    C24A C26A H26A . . 109.5 ?
    C24A C26A H26B . . 109.5 ?
    H26A C26A H26B . . 109.5 ?
    C24A C26A H26C . . 109.5 ?
    H26A C26A H26C . . 109.5 ?
    H26B C26A H26C . . 109.5 ?
    C24A C27A H27A . . 109.5 ?
    C24A C27A H27B . . 109.5 ?
    H27A C27A H27B . . 109.5 ?
    C24A C27A H27C . . 109.5 ?
    H27A C27A H27C . . 109.5 ?
    H27B C27A H27C . . 109.5 ?
    Si1A C28A H28A . . 109.5 ?
    Si1A C28A H28B . . 109.5 ?
    H28A C28A H28B . . 109.5 ?
    Si1A C28A H28C . . 109.5 ?
    H28A C28A H28C . . 109.5 ?
    H28B C28A H28C . . 109.5 ?
    Si1A C29A H29A . . 109.5 ?
    Si1A C29A H29B . . 109.5 ?
    H29A C29A H29B . . 109.5 ?
    Si1A C29A H29C . . 109.5 ?
    H29A C29A H29C . . 109.5 ?
    H29B C29A H29C . . 109.5 ?
    Si1A C30A H30A . . 109.5 ?
    Si1A C30A H30B . . 109.5 ?
    H30A C30A H30B . . 109.5 ?
    Si1A C30A H30C . . 109.5 ?
    H30A C30A H30C . . 109.5 ?
    H30B C30A H30C . . 109.5 ?
    S1A C31A H31A . . 109.5 ?
    S1A C31A H31B . . 109.5 ?
    H31A C31A H31B . . 109.5 ?
    S1A C31A H31C . . 109.5 ?
    H31A C31A H31C . . 109.5 ?
    H31B C31A H31C . . 109.5 ?
    S1A C32A H32A . . 109.5 ?
    S1A C32A H32B . . 109.5 ?
    H32A C32A H32B . . 109.5 ?
    S1A C32A H32C . . 109.5 ?
    H32A C32A H32C . . 109.5 ?
    H32B C32A H32C . . 109.5 ?
    N1B Ru1B N2B . . 95.09(15) ?
    N1B Ru1B N3B . . 78.23(15) ?
    N2B Ru1B N3B . . 80.17(15) ?
    N1B Ru1B S1B . . 90.67(11) ?
    N2B Ru1B S1B . . 173.35(11) ?
    N3B Ru1B S1B . . 97.80(10) ?
    N1B Ru1B Cl2B . . 93.91(12) ?
    N2B Ru1B Cl2B . . 93.62(12) ?
    N3B Ru1B Cl2B . . 169.41(10) ?
    S1B Ru1B Cl2B . . 89.29(5) ?
    N1B Ru1B Cl1B . . 175.87(12) ?
    N2B Ru1B Cl1B . . 84.96(11) ?
    N3B Ru1B Cl1B . . 97.72(11) ?
    S1B Ru1B Cl1B . . 89.06(5) ?
    Cl2B Ru1B Cl1B . . 90.20(5) ?
    O2B S1B C32B . . 106.0(2) ?
    O2B S1B C31B . . 105.7(2) ?
    C32B S1B C31B . . 97.9(2) ?
    O2B S1B Ru1B . . 118.80(14) ?
    C32B S1B Ru1B . . 112.96(18) ?
    C31B S1B Ru1B . . 113.15(18) ?
    O1B Si1B C30B . . 112.1(2) ?
    O1B Si1B C28B . . 107.8(2) ?
    C30B Si1B C28B . . 110.0(3) ?
    O1B Si1B C29B . . 107.9(2) ?
    C30B Si1B C29B . . 104.9(3) ?
    C28B Si1B C29B . . 114.1(3) ?
    C15B O1B Si1B . . 130.3(3) ?
    C1B N1B C5B . . 118.4(4) ?
    C1B N1B Ru1B . . 126.7(3) ?
    C5B N1B Ru1B . . 114.7(3) ?
    C12B N2B C8B . . 118.5(4) ?
    C12B N2B Ru1B . . 125.0(3) ?
    C8B N2B Ru1B . . 115.6(3) ?
    C6B N3B C7B . . 108.0(3) ?
    C6B N3B C13B . . 112.2(4) ?
    C7B N3B C13B . . 111.2(3) ?
    C6B N3B Ru1B . . 104.3(3) ?
    C7B N3B Ru1B . . 107.8(3) ?
    C13B N3B Ru1B . . 113.0(3) ?
    N1B C1B C2B . . 122.2(5) ?
    N1B C1B H1BA . . 118.9 ?
    C2B C1B H1BA . . 118.9 ?
    C3B C2B C1B . . 119.1(5) ?
    C3B C2B H2BB . . 120.4 ?
    C1B C2B H2BB . . 120.4 ?
    C2B C3B C4B . . 119.1(5) ?
    C2B C3B H3BA . . 120.5 ?
    C4B C3B H3BA . . 120.5 ?
    C5B C4B C3B . . 119.0(5) ?
    C5B C4B H4BA . . 120.5 ?
    C3B C4B H4BA . . 120.5 ?
    N1B C5B C4B . . 122.2(5) ?
    N1B C5B C6B . . 115.0(4) ?
    C4B C5B C6B . . 122.8(5) ?
    N3B C6B C5B . . 109.1(4) ?
    N3B C6B H6BA . . 109.9 ?
    C5B C6B H6BA . . 109.9 ?
    N3B C6B H6BB . . 109.9 ?
    C5B C6B H6BB . . 109.9 ?
    H6BA C6B H6BB . . 108.3 ?
    C8B C7B N3B . . 112.6(4) ?
    C8B C7B H7BA . . 109.1 ?
    N3B C7B H7BA . . 109.1 ?
    C8B C7B H7BB . . 109.1 ?
    N3B C7B H7BB . . 109.1 ?
    H7BA C7B H7BB . . 107.8 ?
    N2B C8B C9B . . 121.7(5) ?
    N2B C8B C7B . . 115.1(4) ?
    C9B C8B C7B . . 123.1(4) ?
    C8B C9B C10B . . 119.2(5) ?
    C8B C9B H9BA . . 120.4 ?
    C10B C9B H9BA . . 120.4 ?
    C11B C10B C9B . . 119.1(5) ?
    C11B C10B H10B . . 120.4 ?
    C9B C10B H10B . . 120.4 ?
    C12B C11B C10B . . 118.4(5) ?
    C12B C11B H11A . . 120.8 ?
    C10B C11B H11A . . 120.8 ?
    N2B C12B C11B . . 123.0(5) ?
    N2B C12B H12A . . 118.5 ?
    C11B C12B H12A . . 118.5 ?
    C14B C13B N3B . . 115.2(4) ?
    C14B C13B H13C . . 108.5 ?
    N3B C13B H13C . . 108.5 ?
    C14B C13B H13D . . 108.5 ?
    N3B C13B H13D . . 108.5 ?
    H13C C13B H13D . . 107.5 ?
    C19B C14B C15B . . 118.8(5) ?
    C19B C14B C13B . . 116.8(4) ?
    C15B C14B C13B . . 124.4(5) ?
    O1B C15B C14B . . 118.4(4) ?
    O1B C15B C16B . . 121.6(4) ?
    C14B C15B C16B . . 120.0(5) ?
    C17B C16B C15B . . 116.9(5) ?
    C17B C16B C24B . . 119.9(5) ?
    C15B C16B C24B . . 123.1(5) ?
    C16B C17B C18B . . 124.7(5) ?
    C16B C17B H17B . . 117.7 ?
    C18B C17B H17B . . 117.7 ?
    C19B C18B C17B . . 116.1(5) ?
    C19B C18B C20B . . 119.9(5) ?
    C17B C18B C20B . . 123.8(5) ?
    C18B C19B C14B . . 123.1(5) ?
    C18B C19B H19B . . 118.4 ?
    C14B C19B H19B . . 118.4 ?
    C21B C20B C22B . . 109.9(6) ?
    C21B C20B C23B . . 106.7(5) ?
    C22B C20B C23B . . 108.2(6) ?
    C21B C20B C18B . . 112.9(5) ?
    C22B C20B C18B . . 109.0(5) ?
    C23B C20B C18B . . 110.1(5) ?
    C20B C21B H21D . . 109.5 ?
    C20B C21B H21E . . 109.5 ?
    H21D C21B H21E . . 109.5 ?
    C20B C21B H21F . . 109.5 ?
    H21D C21B H21F . . 109.5 ?
    H21E C21B H21F . . 109.5 ?
    C20B C22B H22D . . 109.5 ?
    C20B C22B H22E . . 109.5 ?
    H22D C22B H22E . . 109.5 ?
    C20B C22B H22F . . 109.5 ?
    H22D C22B H22F . . 109.5 ?
    H22E C22B H22F . . 109.5 ?
    C20B C23B H23D . . 109.5 ?
    C20B C23B H23E . . 109.5 ?
    H23D C23B H23E . . 109.5 ?
    C20B C23B H23F . . 109.5 ?
    H23D C23B H23F . . 109.5 ?
    H23E C23B H23F . . 109.5 ?
    C26B C24B C27B . . 110.5(5) ?
    C26B C24B C25B . . 107.5(4) ?
    C27B C24B C25B . . 106.8(5) ?
    C26B C24B C16B . . 111.5(4) ?
    C27B C24B C16B . . 109.1(4) ?
    C25B C24B C16B . . 111.3(5) ?
    C24B C25B H25D . . 109.5 ?
    C24B C25B H25E . . 109.5 ?
    H25D C25B H25E . . 109.5 ?
    C24B C25B H25F . . 109.5 ?
    H25D C25B H25F . . 109.5 ?
    H25E C25B H25F . . 109.5 ?
    C24B C26B H26D . . 109.5 ?
    C24B C26B H26E . . 109.5 ?
    H26D C26B H26E . . 109.5 ?
    C24B C26B H26F . . 109.5 ?
    H26D C26B H26F . . 109.5 ?
    H26E C26B H26F . . 109.5 ?
    C24B C27B H27D . . 109.5 ?
    C24B C27B H27E . . 109.5 ?
    H27D C27B H27E . . 109.5 ?
    C24B C27B H27F . . 109.5 ?
    H27D C27B H27F . . 109.5 ?
    H27E C27B H27F . . 109.5 ?
    Si1B C28B H28D . . 109.5 ?
    Si1B C28B H28E . . 109.5 ?
    H28D C28B H28E . . 109.5 ?
    Si1B C28B H28F . . 109.5 ?
    H28D C28B H28F . . 109.5 ?
    H28E C28B H28F . . 109.5 ?
    Si1B C29B H29D . . 109.5 ?
    Si1B C29B H29E . . 109.5 ?
    H29D C29B H29E . . 109.5 ?
    Si1B C29B H29F . . 109.5 ?
    H29D C29B H29F . . 109.5 ?
    H29E C29B H29F . . 109.5 ?
    Si1B C30B H30D . . 109.5 ?
    Si1B C30B H30E . . 109.5 ?
    H30D C30B H30E . . 109.5 ?
    Si1B C30B H30F . . 109.5 ?
    H30D C30B H30F . . 109.5 ?
    H30E C30B H30F . . 109.5 ?
    S1B C31B H31D . . 109.5 ?
    S1B C31B H31E . . 109.5 ?
    H31D C31B H31E . . 109.5 ?
    S1B C31B H31F . . 109.5 ?
    H31D C31B H31F . . 109.5 ?
    H31E C31B H31F . . 109.5 ?
    S1B C32B H32D . . 109.5 ?
    S1B C32B H32E . . 109.5 ?
    H32D C32B H32E . . 109.5 ?
    S1B C32B H32F . . 109.5 ?
    H32D C32B H32F . . 109.5 ?
    H32E C32B H32F . . 109.5 ?
    Cl2C C1C Cl1C . . 113.6(3) ?
    Cl2C C1C H1C1 . . 108.9 ?
    Cl1C C1C H1C1 . . 108.9 ?
    Cl2C C1C H1C2 . . 108.9 ?
    Cl1C C1C H1C2 . . 108.9 ?
    H1C1 C1C H1C2 . . 107.7 ?
    Cl2D C1D Cl1D . . 114.3(4) ?
    Cl2D C1D H1D1 . . 108.7 ?
    Cl1D C1D H1D1 . . 108.7 ?
    Cl2D C1D H1D2 . . 108.7 ?
    Cl1D C1D H1D2 . . 108.7 ?
    H1D1 C1D H1D2 . . 107.6 ?
    Cl2E C1E Cl1E . . 114.2(5) ?
    Cl2E C1E H1E1 . . 108.7 ?
    Cl1E C1E H1E1 . . 108.7 ?
    Cl2E C1E H1E2 . . 108.7 ?
    Cl1E C1E H1E2 . . 108.7 ?
    H1E1 C1E H1E2 . . 107.6 ?
loop_
    _geom_torsion_atom_site_label_1
    _geom_torsion_atom_site_label_2
    _geom_torsion_atom_site_label_3
    _geom_torsion_atom_site_label_4
    _geom_torsion_site_symmetry_1
    _geom_torsion_site_symmetry_2
    _geom_torsion_site_symmetry_3
    _geom_torsion_site_symmetry_4
    _geom_torsion
    _geom_torsion_publ_flag
    N1A Ru1A S1A O2A . . . . 90.25(19) ?
    N2A Ru1A S1A O2A . . . . -62.1(11) ?
    N3A Ru1A S1A O2A . . . . 13.23(18) ?
    Cl2A Ru1A S1A O2A . . . . -175.14(16) ?
    Cl1A Ru1A S1A O2A . . . . -86.11(16) ?
    N1A Ru1A S1A C32A . . . . -145.1(2) ?
    N2A Ru1A S1A C32A . . . . 62.6(11) ?
    N3A Ru1A S1A C32A . . . . 137.9(2) ?
    Cl2A Ru1A S1A C32A . . . . -50.49(19) ?
    Cl1A Ru1A S1A C32A . . . . 38.54(19) ?
    N1A Ru1A S1A C31A . . . . -34.4(2) ?
    N2A Ru1A S1A C31A . . . . 173.2(11) ?
    N3A Ru1A S1A C31A . . . . -111.4(2) ?
    Cl2A Ru1A S1A C31A . . . . 60.20(19) ?
    Cl1A Ru1A S1A C31A . . . . 149.22(19) ?
    C30A Si1A O1A C15A . . . . -110.8(4) ?
    C28A Si1A O1A C15A . . . . 9.6(5) ?
    C29A Si1A O1A C15A . . . . 134.1(4) ?
    N2A Ru1A N1A C1A . . . . -83.3(4) ?
    N3A Ru1A N1A C1A . . . . -160.7(4) ?
    S1A Ru1A N1A C1A . . . . 99.3(4) ?
    Cl2A Ru1A N1A C1A . . . . 11.1(4) ?
    Cl1A Ru1A N1A C1A . . . . 170.9(14) ?
    N2A Ru1A N1A C5A . . . . 104.0(3) ?
    N3A Ru1A N1A C5A . . . . 26.6(3) ?
    S1A Ru1A N1A C5A . . . . -73.4(3) ?
    Cl2A Ru1A N1A C5A . . . . -161.6(3) ?
    Cl1A Ru1A N1A C5A . . . . -1.8(19) ?
    N1A Ru1A N2A C8A . . . . -70.1(3) ?
    N3A Ru1A N2A C8A . . . . 5.8(3) ?
    S1A Ru1A N2A C8A . . . . 82.1(12) ?
    Cl2A Ru1A N2A C8A . . . . -165.1(3) ?
    Cl1A Ru1A N2A C8A . . . . 106.2(3) ?
    N1A Ru1A N2A C12A . . . . 125.4(4) ?
    N3A Ru1A N2A C12A . . . . -158.7(4) ?
    S1A Ru1A N2A C12A . . . . -82.4(12) ?
    Cl2A Ru1A N2A C12A . . . . 30.4(3) ?
    Cl1A Ru1A N2A C12A . . . . -58.3(3) ?
    N1A Ru1A N3A C6A . . . . -38.5(3) ?
    N2A Ru1A N3A C6A . . . . -137.6(3) ?
    S1A Ru1A N3A C6A . . . . 48.0(3) ?
    Cl2A Ru1A N3A C6A . . . . -84.7(6) ?
    Cl1A Ru1A N3A C6A . . . . 139.7(3) ?
    N1A Ru1A N3A C13A . . . . -162.1(3) ?
    N2A Ru1A N3A C13A . . . . 98.7(3) ?
    S1A Ru1A N3A C13A . . . . -75.6(3) ?
    Cl2A Ru1A N3A C13A . . . . 151.7(4) ?
    Cl1A Ru1A N3A C13A . . . . 16.0(3) ?
    N1A Ru1A N3A C7A . . . . 75.0(3) ?
    N2A Ru1A N3A C7A . . . . -24.1(3) ?
    S1A Ru1A N3A C7A . . . . 161.5(2) ?
    Cl2A Ru1A N3A C7A . . . . 28.9(7) ?
    Cl1A Ru1A N3A C7A . . . . -106.8(2) ?
    C5A N1A C1A C2A . . . . 2.0(8) ?
    Ru1A N1A C1A C2A . . . . -170.5(4) ?
    N1A C1A C2A C3A . . . . 0.2(9) ?
    C1A C2A C3A C4A . . . . -2.4(9) ?
    C2A C3A C4A C5A . . . . 2.5(8) ?
    C1A N1A C5A C4A . . . . -1.9(7) ?
    Ru1A N1A C5A C4A . . . . 171.5(4) ?
    C1A N1A C5A C6A . . . . 178.4(4) ?
    Ru1A N1A C5A C6A . . . . -8.2(5) ?
    C3A C4A C5A N1A . . . . -0.3(8) ?
    C3A C4A C5A C6A . . . . 179.4(5) ?
    C13A N3A C6A C5A . . . . 168.6(4) ?
    C7A N3A C6A C5A . . . . -69.5(5) ?
    Ru1A N3A C6A C5A . . . . 44.1(4) ?
    N1A C5A C6A N3A . . . . -25.5(6) ?
    C4A C5A C6A N3A . . . . 154.8(5) ?
    C6A N3A C7A C8A . . . . 150.5(4) ?
    C13A N3A C7A C8A . . . . -86.4(4) ?
    Ru1A N3A C7A C8A . . . . 38.3(4) ?
    C12A N2A C8A C9A . . . . -1.1(7) ?
    Ru1A N2A C8A C9A . . . . -166.4(3) ?
    C12A N2A C8A C7A . . . . -179.4(4) ?
    Ru1A N2A C8A C7A . . . . 15.3(5) ?
    N3A C7A C8A N2A . . . . -36.5(5) ?
    N3A C7A C8A C9A . . . . 145.2(4) ?
    N2A C8A C9A C10A . . . . 0.6(7) ?
    C7A C8A C9A C10A . . . . 178.8(4) ?
    C8A C9A C10A C11A . . . . 0.3(7) ?
    C9A C10A C11A C12A . . . . -0.6(7) ?
    C8A N2A C12A C11A . . . . 0.8(7) ?
    Ru1A N2A C12A C11A . . . . 164.8(3) ?
    C10A C11A C12A N2A . . . . 0.0(7) ?
    C6A N3A C13A C14A . . . . 59.5(5) ?
    C7A N3A C13A C14A . . . . -60.2(5) ?
    Ru1A N3A C13A C14A . . . . 179.0(3) ?
    N3A C13A C14A C19A . . . . -90.4(5) ?
    N3A C13A C14A C15A . . . . 87.5(5) ?
    Si1A O1A C15A C16A . . . . -97.0(5) ?
    Si1A O1A C15A C14A . . . . 84.5(5) ?
    C19A C14A C15A O1A . . . . -172.9(4) ?
    C13A C14A C15A O1A . . . . 9.2(7) ?
    C19A C14A C15A C16A . . . . 8.5(7) ?
    C13A C14A C15A C16A . . . . -169.4(4) ?
    O1A C15A C16A C17A . . . . 173.0(4) ?
    C14A C15A C16A C17A . . . . -8.5(7) ?
    O1A C15A C16A C24A . . . . -9.7(7) ?
    C14A C15A C16A C24A . . . . 168.8(4) ?
    C15A C16A C17A C18A . . . . 1.3(7) ?
    C24A C16A C17A C18A . . . . -176.1(5) ?
    C16A C17A C18A C19A . . . . 5.7(8) ?
    C16A C17A C18A C20A . . . . -177.3(5) ?
    C17A C18A C19A C14A . . . . -5.7(7) ?
    C20A C18A C19A C14A . . . . 177.1(5) ?
    C15A C14A C19A C18A . . . . -1.1(7) ?
    C13A C14A C19A C18A . . . . 176.9(4) ?
    C17A C18A C20A C22A . . . . -115.9(6) ?
    C19A C18A C20A C22A . . . . 61.1(7) ?
    C17A C18A C20A C23A . . . . 6.1(8) ?
    C19A C18A C20A C23A . . . . -176.9(5) ?
    C17A C18A C20A C21A . . . . 124.6(6) ?
    C19A C18A C20A C21A . . . . -58.4(7) ?
    C15A C16A C24A C26A . . . . -42.8(6) ?
    C17A C16A C24A C26A . . . . 134.5(5) ?
    C15A C16A C24A C27A . . . . 79.0(6) ?
    C17A C16A C24A C27A . . . . -103.8(5) ?
    C15A C16A C24A C25A . . . . -162.4(5) ?
    C17A C16A C24A C25A . . . . 14.8(7) ?
    N1B Ru1B S1B O2B . . . . -93.0(2) ?
    N2B Ru1B S1B O2B . . . . 57.0(10) ?
    N3B Ru1B S1B O2B . . . . -14.8(2) ?
    Cl2B Ru1B S1B O2B . . . . 173.09(17) ?
    Cl1B Ru1B S1B O2B . . . . 82.88(17) ?
    N1B Ru1B S1B C32B . . . . 141.9(2) ?
    N2B Ru1B S1B C32B . . . . -68.0(10) ?
    N3B Ru1B S1B C32B . . . . -139.8(2) ?
    Cl2B Ru1B S1B C32B . . . . 48.03(19) ?
    Cl1B Ru1B S1B C32B . . . . -42.18(19) ?
    N1B Ru1B S1B C31B . . . . 31.8(2) ?
    N2B Ru1B S1B C31B . . . . -178.2(10) ?
    N3B Ru1B S1B C31B . . . . 110.0(2) ?
    Cl2B Ru1B S1B C31B . . . . -62.1(2) ?
    Cl1B Ru1B S1B C31B . . . . -152.3(2) ?
    C30B Si1B O1B C15B . . . . 115.5(4) ?
    C28B Si1B O1B C15B . . . . -5.7(5) ?
    C29B Si1B O1B C15B . . . . -129.4(4) ?
    N2B Ru1B N1B C1B . . . . 82.5(4) ?
    N3B Ru1B N1B C1B . . . . 161.4(4) ?
    S1B Ru1B N1B C1B . . . . -100.8(4) ?
    Cl2B Ru1B N1B C1B . . . . -11.5(4) ?
    Cl1B Ru1B N1B C1B . . . . 172.9(13) ?
    N2B Ru1B N1B C5B . . . . -102.7(3) ?
    N3B Ru1B N1B C5B . . . . -23.8(3) ?
    S1B Ru1B N1B C5B . . . . 74.0(3) ?
    Cl2B Ru1B N1B C5B . . . . 163.3(3) ?
    Cl1B Ru1B N1B C5B . . . . -12.3(17) ?
    N1B Ru1B N2B C12B . . . . -118.2(4) ?
    N3B Ru1B N2B C12B . . . . 164.7(4) ?
    S1B Ru1B N2B C12B . . . . 91.9(11) ?
    Cl2B Ru1B N2B C12B . . . . -23.9(4) ?
    Cl1B Ru1B N2B C12B . . . . 65.9(4) ?
    N1B Ru1B N2B C8B . . . . 73.1(3) ?
    N3B Ru1B N2B C8B . . . . -4.0(3) ?
    S1B Ru1B N2B C8B . . . . -76.8(11) ?
    Cl2B Ru1B N2B C8B . . . . 167.4(3) ?
    Cl1B Ru1B N2B C8B . . . . -102.7(3) ?
    N1B Ru1B N3B C6B . . . . 36.4(3) ?
    N2B Ru1B N3B C6B . . . . 133.8(3) ?
    S1B Ru1B N3B C6B . . . . -52.6(3) ?
    Cl2B Ru1B N3B C6B . . . . 79.1(7) ?
    Cl1B Ru1B N3B C6B . . . . -142.7(2) ?
    N1B Ru1B N3B C7B . . . . -78.2(3) ?
    N2B Ru1B N3B C7B . . . . 19.1(3) ?
    S1B Ru1B N3B C7B . . . . -167.3(3) ?
    Cl2B Ru1B N3B C7B . . . . -35.5(8) ?
    Cl1B Ru1B N3B C7B . . . . 102.6(3) ?
    N1B Ru1B N3B C13B . . . . 158.6(3) ?
    N2B Ru1B N3B C13B . . . . -104.1(3) ?
    S1B Ru1B N3B C13B . . . . 69.5(3) ?
    Cl2B Ru1B N3B C13B . . . . -158.8(5) ?
    Cl1B Ru1B N3B C13B . . . . -20.6(3) ?
    C5B N1B C1B C2B . . . . -2.7(7) ?
    Ru1B N1B C1B C2B . . . . 171.9(3) ?
    N1B C1B C2B C3B . . . . 1.2(7) ?
    C1B C2B C3B C4B . . . . 1.0(7) ?
    C2B C3B C4B C5B . . . . -1.5(7) ?
    C1B N1B C5B C4B . . . . 2.2(6) ?
    Ru1B N1B C5B C4B . . . . -173.1(3) ?
    C1B N1B C5B C6B . . . . -179.9(4) ?
    Ru1B N1B C5B C6B . . . . 4.8(5) ?
    C3B C4B C5B N1B . . . . -0.1(7) ?
    C3B C4B C5B C6B . . . . -177.8(4) ?
    C7B N3B C6B C5B . . . . 70.7(4) ?
    C13B N3B C6B C5B . . . . -166.4(3) ?
    Ru1B N3B C6B C5B . . . . -43.8(4) ?
    N1B C5B C6B N3B . . . . 27.7(5) ?
    C4B C5B C6B N3B . . . . -154.4(4) ?
    C6B N3B C7B C8B . . . . -143.7(4) ?
    C13B N3B C7B C8B . . . . 92.8(5) ?
    Ru1B N3B C7B C8B . . . . -31.5(4) ?
    C12B N2B C8B C9B . . . . 0.6(7) ?
    Ru1B N2B C8B C9B . . . . 170.0(4) ?
    C12B N2B C8B C7B . . . . 177.4(4) ?
    Ru1B N2B C8B C7B . . . . -13.1(5) ?
    N3B C7B C8B N2B . . . . 30.5(6) ?
    N3B C7B C8B C9B . . . . -152.7(4) ?
    N2B C8B C9B C10B . . . . 0.3(7) ?
    C7B C8B C9B C10B . . . . -176.3(5) ?
    C8B C9B C10B C11B . . . . -1.2(8) ?
    C9B C10B C11B C12B . . . . 1.2(8) ?
    C8B N2B C12B C11B . . . . -0.6(7) ?
    Ru1B N2B C12B C11B . . . . -169.0(4) ?
    C10B C11B C12B N2B . . . . -0.3(8) ?
    C6B N3B C13B C14B . . . . -53.5(5) ?
    C7B N3B C13B C14B . . . . 67.6(5) ?
    Ru1B N3B C13B C14B . . . . -171.1(3) ?
    N3B C13B C14B C19B . . . . 84.7(5) ?
    N3B C13B C14B C15B . . . . -94.8(6) ?
    Si1B O1B C15B C14B . . . . -79.7(6) ?
    Si1B O1B C15B C16B . . . . 102.6(5) ?
    C19B C14B C15B O1B . . . . 174.8(4) ?
    C13B C14B C15B O1B . . . . -5.7(7) ?
    C19B C14B C15B C16B . . . . -7.4(7) ?
    C13B C14B C15B C16B . . . . 172.0(4) ?
    O1B C15B C16B C17B . . . . -176.8(4) ?
    C14B C15B C16B C17B . . . . 5.6(7) ?
    O1B C15B C16B C24B . . . . 1.7(7) ?
    C14B C15B C16B C24B . . . . -176.0(4) ?
    C15B C16B C17B C18B . . . . -0.9(8) ?
    C24B C16B C17B C18B . . . . -179.4(5) ?
    C16B C17B C18B C19B . . . . -1.8(8) ?
    C16B C17B C18B C20B . . . . -177.4(5) ?
    C17B C18B C19B C14B . . . . -0.2(8) ?
    C20B C18B C19B C14B . . . . 175.6(5) ?
    C15B C14B C19B C18B . . . . 4.8(8) ?
    C13B C14B C19B C18B . . . . -174.7(4) ?
    C19B C18B C20B C21B . . . . 177.0(5) ?
    C17B C18B C20B C21B . . . . -7.5(8) ?
    C19B C18B C20B C22B . . . . -60.6(7) ?
    C17B C18B C20B C22B . . . . 114.9(6) ?
    C19B C18B C20B C23B . . . . 57.9(7) ?
    C17B C18B C20B C23B . . . . -126.6(6) ?
    C17B C16B C24B C26B . . . . -136.2(5) ?
    C15B C16B C24B C26B . . . . 45.4(7) ?
    C17B C16B C24B C27B . . . . 101.4(6) ?
    C15B C16B C24B C27B . . . . -77.0(6) ?
    C17B C16B C24B C25B . . . . -16.1(7) ?
    C15B C16B C24B C25B . . . . 165.4(5) ?
