# Supplementary material for: cis,fac-Dichlorido{N-[3,5-di-tert-butyl-2-(trimethyl­silyl­oxy)benz­yl]-N,N-bis­(2-pyridylmeth­yl)amine}(dimethyl sulfoxide)ruthenium(II) dichloro­methane disolvate
Source: Acta Crystallogr Sect E Struct Rep Online. 2009 Oct 17;65(Pt 11):m1371–2. doi: 10.1107/S1600536809041324 (PMC2971178; doi:10.1107/S1600536809041324)
Supplement: Supplementary file 2 [file e-65-m1371-Isup2.hkl]

# 
# h,k,l, Fc-squared, Fo-squared, sigma(Fo-squared) and status flag 
# 
data_I
_shelx_title 'P-1 PLATON/SQUEEZE 2 DCM' 
_shelx_refln_list_code          4 
_shelx_F_calc_maximum      440.56 
_exptl_crystal_F_000      1880.00 
_reflns_d_resolution_high  0.8280 
 
loop_ 
 _symmetry_equiv_pos_as_xyz 
 'x, y, z' 
 '-x, -y, -z' 
 
_cell_length_a    10.9135 
_cell_length_b    18.4351 
_cell_length_c    22.4128 
_cell_angle_alpha  82.039 
_cell_angle_beta   76.212 
_cell_angle_gamma  89.148 
 
_shelx_F_squared_multiplier     1.000 
 
loop_ 
 _refln_index_h 
 _refln_index_k 
 _refln_index_l 
 _refln_F_squared_calc 
 _refln_F_squared_meas 
 _refln_F_squared_sigma 
 _refln_observed_status 
   2   0   0     4220.38     7122.83    284.63 o 
   3   0   0     6969.56     7779.53    182.52 o 
   4   0   0      119.20      157.10     77.93 o 
   5   0   0    43686.95    42686.33    554.17 o 
   6   0   0       26.83       53.74     85.78 o 
   7   0   0        9.77      137.67    104.59 o 
   8   0   0     4310.29     4147.32    175.70 o 
   9   0   0      830.93      766.67    218.28 o 
  10   0   0     7834.11     7991.81    340.03 o 
  11   0   0       85.96        8.68    275.74 o 
  12   0   0      581.88     1042.82    404.31 o 
 -12   1   0     1324.18     1375.62    414.24 o 
 -11   1   0        0.12       19.22    274.30 o 
 -10   1   0      273.75      109.35    249.70 o 
  -9   1   0      198.39       16.95    199.47 o 
  -8   1   0      193.13      153.99    163.71 o 
  -7   1   0     7760.61     7658.81    222.21 o 
  -6   1   0      788.51      642.44    131.88 o 
  -5   1   0      819.75      743.52    119.48 o 
  -4   1   0    17936.55    18004.79    200.92 o 
  -3   1   0      679.35      678.40     69.04 o 
  -2   1   0     4157.17     4623.98     92.19 o 
   2   1   0     8568.57     7273.10     65.32 o 
   3   1   0    42877.73    43427.37    398.11 o 
   4   1   0     6198.39     6739.19    135.80 o 
   5   1   0      210.17      128.78     75.65 o 
   6   1   0      938.19      832.19    121.13 o 
   7   1   0       50.80       41.13    110.38 o 
   8   1   0       76.38       29.77    130.02 o 
   9   1   0      129.21       39.89    203.60 o 
  10   1   0     1061.74      813.80    252.59 o 
  11   1   0      140.14        4.13    294.14 o 
  12   1   0       76.08      309.85    377.86 o 
 -12   2   0      352.67        6.41    390.88 o 
 -11   2   0     2138.16     2722.92    321.43 o 
 -10   2   0     2790.92     2658.01    298.48 o 
  -9   2   0     3772.30     3989.40    266.44 o 
  -8   2   0      140.08       98.18    172.18 o 
  -7   2   0      770.31      439.04    128.78 o 
  -6   2   0    14641.01    14447.20    278.84 o 
  -5   2   0    18715.72    19227.86    278.02 o 
  -4   2   0    45145.05    45394.99    453.72 o 
  -3   2   0     5308.81     6131.47    168.46 o 
  -2   2   0      299.92      124.44     45.06 o 
  -1   2   0     2905.44     5156.04    384.06 o 
   1   2   0    20778.63    23961.18    296.62 o 
   2   2   0    18446.84    18939.71    163.09 o 
   3   2   0    83138.90    87064.34   1012.65 o 
   4   2   0    33037.20    34374.13    406.17 o 
   5   2   0       23.07      141.39     59.53 o 
   6   2   0    16721.57    16128.53    321.84 o 
   7   2   0       87.08       45.89    116.99 o 
   8   2   0      116.61        0.62    133.53 o 
   9   2   0        3.65       37.41    205.46 o 
  10   2   0      505.89      329.07    239.98 o 
  11   2   0     1120.08     1100.08    360.91 o 
  12   2   0        2.25       16.54    376.00 o 
 -12   3   0       75.15        1.86    373.51 o 
 -11   3   0     1015.30     1100.08    300.34 o 
 -10   3   0      651.12      476.25    243.70 o 
  -9   3   0     5891.68     5616.78    293.73 o 
  -8   3   0     4098.17     3954.46    300.55 o 
  -7   3   0      675.90      640.16    139.11 o 
  -6   3   0     5929.99     5917.33    216.21 o 
  -5   3   0       34.20       84.96     91.98 o 
  -4   3   0     9867.33    10506.58    165.57 o 
  -3   3   0     1290.20     1139.56     79.17 o 
  -2   3   0     8181.60     8420.11    102.94 o 
  -1   3   0     1479.80     2870.51    224.69 o 
   0   3   0      734.19      553.55     26.46 o 
   1   3   0      259.83      566.58     66.35 o 
   2   3   0    11648.52    12370.02    132.29 o 
   3   3   0      208.13      187.69     38.24 o 
   4   3   0     3260.86     2986.47     77.72 o 
   5   3   0     4887.69     4908.61    105.21 o 
   6   3   0     7701.43     7393.20    181.49 o 
   7   3   0      266.84       61.80    114.51 o 
   8   3   0        3.09       14.47    139.32 o 
   9   3   0     2269.65     2655.12    241.43 o 
  10   3   0      169.55      443.17    248.67 o 
  11   3   0        8.37        0.21    305.30 o 
  12   3   0      153.05       13.02    379.30 o 
 -12   4   0      116.57      110.38    381.16 o 
 -11   4   0     4925.56     3912.92    342.30 o 
 -10   4   0     8895.56     8779.77    397.91 o 
  -9   4   0     1251.76     1097.19    297.86 o 
  -8   4   0       52.74        8.06    208.77 o 
  -7   4   0       38.24        1.65    168.26 o 
  -6   4   0     2372.26     2326.25    112.86 o 
  -5   4   0    25127.58    26068.53    314.81 o 
  -4   4   0     7707.18     7265.66    144.07 o 
  -3   4   0     5590.82     5747.42     95.50 o 
  -2   4   0      232.12       91.36     60.36 o 
  -1   4   0     4632.83     4499.96     98.39 o 
   0   4   0    46925.09    51771.61    659.80 o 
   1   4   0    30742.62    33348.87    286.08 o 
   2   4   0     5461.53     5704.42     83.72 o 
   3   4   0      238.23      323.70     71.31 o 
   4   4   0     1095.02      960.97     81.65 o 
   5   4   0     5418.36     4861.28    139.73 o 
   6   4   0     4045.58     3827.75    128.78 o 
   7   4   0      149.81        7.44    113.89 o 
   8   4   0     1201.89     1372.93    176.32 o 
   9   4   0     1737.26     2146.42    213.11 o 
  10   4   0    10400.22    10454.49    414.86 o 
  11   4   0      817.05      471.49    360.91 o 
  12   4   0      580.82      972.34    408.03 o 
 -12   5   0     1720.48     1277.43    346.02 o 
 -11   5   0        2.98      164.33    280.50 o 
 -10   5   0      513.15      410.10    313.98 o 
  -9   5   0     1114.63     1802.26    309.85 o 
  -8   5   0       86.47       15.09    208.77 o 
  -7   5   0     5995.06     6361.12    300.76 o 
  -6   5   0     3158.90     3113.59    172.60 o 
  -5   5   0        0.19        0.00     75.65 o 
  -4   5   0     4276.70     4481.56    101.49 o 
  -3   5   0     1773.94     1575.09    115.34 o 
  -2   5   0     2791.59     1962.04     54.78 o 
  -1   5   0      503.16      915.08     88.26 o 
   0   5   0      205.31      100.46     43.82 o 
   1   5   0     4486.89     4977.03     91.98 o 
   2   5   0       37.59      106.87     41.13 o 
   3   5   0     7318.85     8170.20    121.34 o 
   4   5   0      621.31      628.17     67.18 o 
   5   5   0     3159.52     2979.64    118.44 o 
   6   5   0      404.57       87.85     83.10 o 
   7   5   0        9.82       24.39    127.54 o 
   8   5   0       87.77      100.67    149.86 o 
   9   5   0     5476.01     4904.06    225.51 o 
  10   5   0      148.83      163.71    313.57 o 
  11   5   0      858.99     1229.68    381.99 o 
  12   5   0       14.10        3.72    406.17 o 
 -12   6   0        0.84        0.62    426.64 o 
 -11   6   0      154.74      324.11    271.82 o 
 -10   6   0     9080.97     9387.90    459.71 o 
  -9   6   0     3717.09     3424.27    345.82 o 
  -8   6   0     1229.54     1360.32    260.65 o 
  -7   6   0     4718.26     4918.12    201.12 o 
  -6   6   0      806.71      480.59     92.60 o 
  -5   6   0     2678.69     2273.75     98.39 o 
  -4   6   0     7077.36     6693.09    151.93 o 
  -3   6   0      569.95      684.40    113.89 o 
  -2   6   0        5.07       29.97     72.55 o 
  -1   6   0      137.56      284.84    113.48 o 
   0   6   0     2011.43     2245.84     98.60 o 
   1   6   0    16221.57    15130.15    148.62 o 
   2   6   0     2510.13     3060.88    125.47 o 
   3   6   0       72.66      117.61     75.24 o 
   4   6   0        5.86        2.89     61.18 o 
   5   6   0     1207.79     1379.55     92.40 o 
   6   6   0     9710.77     9030.71    161.85 o 
   7   6   0      723.53      756.33     80.61 o 
   8   6   0       19.32       39.89    149.65 o 
   9   6   0     3936.62     3924.08    236.26 o 
  10   6   0       60.78        5.79    290.21 o 
  11   6   0     4063.13     4145.87    410.10 o 
  12   6   0      332.34      200.92    407.41 o 
 -12   7   0        1.14        0.41    448.34 o 
 -11   7   0     3252.90     2757.64    585.59 o 
 -10   7   0       13.13       35.76    440.69 o 
  -9   7   0     1346.49     1344.20    283.39 o 
  -8   7   0       19.38        4.34    189.55 o 
  -7   7   0      148.69      255.07    154.20 o 
  -6   7   0      260.34      174.87     97.77 o 
  -5   7   0      397.03      401.83     89.71 o 
  -4   7   0      256.00       41.96     85.37 o 
  -3   7   0      187.26      356.77     74.83 o 
  -2   7   0     2539.58     2424.64    101.91 o 
  -1   7   0        3.68        2.89    115.34 o 
   0   7   0      673.85      568.23     51.88 o 
   1   7   0      488.55      575.47     62.42 o 
   2   7   0     1162.78     1439.08     99.01 o 
   3   7   0      698.80      484.72     59.12 o 
   4   7   0     6017.30     6354.30    172.80 o 
   5   7   0      207.49      173.22     79.79 o 
   6   7   0      179.67      317.91     92.60 o 
   7   7   0     3821.20     3743.62    148.21 o 
   8   7   0      219.40      146.14    130.84 o 
   9   7   0      877.19     1118.27    209.18 o 
  10   7   0      322.38      204.22    323.29 o 
  11   7   0       48.79        3.93    332.59 o 
  12   7   0     6097.77     5850.56    652.57 o 
 -11   8   0     2040.66     1721.44    578.57 o 
 -10   8   0     1307.08     1300.17    528.13 o 
  -9   8   0     2535.10     2091.44    471.70 o 
  -8   8   0     1082.08     1542.22    300.13 o 
  -7   8   0      687.73      756.75    170.94 o 
  -6   8   0     3589.14     3282.67    166.81 o 
  -5   8   0     1284.58     1358.46    144.90 o 
  -4   8   0      618.56      591.59    115.96 o 
  -3   8   0     3475.90     3947.23    171.36 o 
  -2   8   0     1082.24     1051.51     89.92 o 
  -1   8   0    15189.09    15843.48    303.03 o 
   0   8   0    22637.30    22166.99    194.92 o 
   1   8   0     2215.70     2414.31     86.61 o 
   2   8   0     1755.71     1713.79     60.98 o 
   3   8   0     5365.02     5748.04    124.23 o 
   4   8   0     3387.34     3523.90    103.35 o 
   5   8   0    16112.87    15873.04    218.28 o 
   6   8   0      139.63       28.32     92.60 o 
   7   8   0      834.63      642.85    120.72 o 
   8   8   0      382.72      287.53    108.52 o 
   9   8   0     2004.54     1984.98    239.57 o 
  10   8   0     5593.62     5949.99    324.73 o 
  11   8   0      115.21        0.83    339.82 o 
 -11   9   0       13.96       61.60    537.85 o 
 -10   9   0      129.55      774.11    568.85 o 
  -9   9   0     2041.03     1729.91    326.80 o 
  -8   9   0     1281.07     1652.60    275.33 o 
  -7   9   0     5224.50     4963.59    243.91 o 
  -6   9   0      656.70      618.67    171.98 o 
  -5   9   0      201.07       70.07    126.09 o 
  -4   9   0     3033.36     3108.63    196.37 o 
  -3   9   0      785.67      908.88    129.81 o 
  -2   9   0     2607.12     2485.83    188.93 o 
  -1   9   0      420.49      445.45     97.36 o 
   0   9   0     1585.72     1651.98     71.73 o 
   1   9   0    10764.83    10793.28    204.43 o 
   2   9   0     1658.13     1600.31    103.97 o 
   3   9   0     2815.05     2569.13    118.44 o 
   4   9   0     3011.05     3202.27    113.48 o 
   5   9   0      175.51      229.65     89.50 o 
   6   9   0    13739.20    13945.73    211.05 o 
   7   9   0      804.77      776.59    123.40 o 
   8   9   0     3557.52     3759.54    186.65 o 
   9   9   0      375.04      306.54    179.83 o 
  10   9   0      429.76      111.00    262.72 o 
  11   9   0     1852.85     1956.04    431.19 o 
 -11  10   0      260.20     1019.26    637.27 o 
 -10  10   0     1954.71     1694.15    519.86 o 
  -9  10   0        7.28       32.66    290.21 o 
  -8  10   0     1035.85     1037.45    227.79 o 
  -7  10   0     2914.43     2980.68    244.12 o 
  -6  10   0      657.35      501.88    174.46 o 
  -5  10   0    13232.46    13026.52    431.19 o 
  -4  10   0     4215.42     4157.03    228.82 o 
  -3  10   0     1360.21     1376.45    160.61 o 
  -2  10   0       49.78       34.52    118.86 o 
  -1  10   0    12524.46    13635.47    287.94 o 
   0  10   0     9775.25     9180.99    247.63 o 
   1  10   0    18762.33    18793.57    221.79 o 
   2  10   0     2684.89     2834.12    115.96 o 
   3  10   0     8208.09     8000.29    139.53 o 
   4  10   0     4646.85     4589.67    137.25 o 
   5  10   0    14398.58    14097.45    220.14 o 
   6  10   0    10228.03     9724.41    182.52 o 
   7  10   0     1741.39     2026.74    151.72 o 
   8  10   0     1642.53     2021.36    184.59 o 
   9  10   0     2855.46     2956.70    239.36 o 
  10  10   0     1505.39     1395.88    230.68 o 
  11  10   0     2434.68     2524.48    447.93 o 
 -11  11   0      143.94        1.24    669.52 o 
 -10  11   0       39.31      122.58    570.50 o 
  -9  11   0     3413.61     3096.64    386.12 o 
  -8  11   0      814.53      793.54    228.82 o 
  -7  11   0        2.73        1.24    191.41 o 
  -6  11   0      231.18      196.16    226.75 o 
  -5  11   0      521.21      352.64    203.19 o 
  -4  11   0     5499.02     5021.06    209.18 o 
  -3  11   0     3762.17     3362.25    210.84 o 
  -2  11   0     1470.47     1537.88    145.11 o 
  -1  11   0     4985.93     4935.48    188.72 o 
   0  11   0      583.44      579.81    118.23 o 
   1  11   0      691.83      680.26    114.93 o 
   2  11   0    12594.85    13156.33    233.58 o 
   3  11   0     7410.62     7273.72    145.52 o 
   4  11   0     2839.36     3103.87    137.46 o 
   5  11   0       27.15        1.65     98.80 o 
   6  11   0     4642.67     4166.34    157.30 o 
   7  11   0     8957.07     9006.32    220.35 o 
   8  11   0     1487.86     1631.93    167.64 o 
   9  11   0      597.59      494.44    156.48 o 
  10  11   0       48.43        4.75    225.72 o 
 -10  12   0      369.22      142.63    397.08 o 
  -9  12   0     1201.34      755.50    245.77 o 
  -8  12   0     1658.52     1701.38    274.50 o 
  -7  12   0      176.78       86.61    208.36 o 
  -6  12   0     2664.79     2980.68    336.10 o 
  -5  12   0     1876.36     2149.52    293.93 o 
  -4  12   0     3646.84     3748.38    224.89 o 
  -3  12   0       11.72       48.78    149.86 o 
  -2  12   0      248.42      109.97    137.25 o 
  -1  12   0    10125.97    10085.32    309.02 o 
   0  12   0     3468.21     3147.28    186.03 o 
   1  12   0    20640.11    21102.25    372.69 o 
   2  12   0       10.11        9.09     78.55 o 
   3  12   0      329.46      329.28     98.39 o 
   4  12   0     8059.72     8369.46    191.20 o 
   5  12   0     6785.18     6628.39    161.02 o 
   6  12   0      578.80      375.79    124.02 o 
   7  12   0      568.01      280.29    137.05 o 
   8  12   0     2881.22     3144.18    209.39 o 
   9  12   0     4583.39     4619.02    204.02 o 
  10  12   0     1610.18     1781.79    265.00 o 
 -10  13   0       10.39        3.31    375.58 o 
  -9  13   0      395.40      759.43    284.84 o 
  -8  13   0     3520.64     4082.00    320.81 o 
  -7  13   0     5670.70     5149.21    289.18 o 
  -6  13   0      237.79      199.68    241.64 o 
  -5  13   0      354.32       54.57    241.22 o 
  -4  13   0     4036.69     3713.24    312.95 o 
  -3  13   0     3181.30     3246.09    213.11 o 
  -2  13   0     1205.27     1497.57    191.41 o 
  -1  13   0       84.78      228.41    146.76 o 
   0  13   0      206.36       61.60    144.69 o 
   1  13   0      181.81      256.11    130.64 o 
   2  13   0    11487.67    11404.09    211.25 o 
   3  13   0     5996.19     5775.94    178.59 o 
   4  13   0      457.00      404.52    113.69 o 
   5  13   0      169.71       98.60    122.58 o 
   6  13   0      114.26       93.64    140.15 o 
   7  13   0      277.96      189.55    146.35 o 
   8  13   0     2817.91     3452.79    212.91 o 
   9  13   0      567.22      304.68    200.92 o 
  10  13   0       13.39        0.21    248.25 o 
  -9  14   0      718.90      145.31    290.63 o 
  -8  14   0       60.96        1.24    269.54 o 
  -7  14   0        3.95        1.65    228.20 o 
  -6  14   0        2.64        0.21    271.20 o 
  -5  14   0     4098.89     4347.62    334.86 o 
  -4  14   0     1857.69     2025.70    302.62 o 
  -3  14   0      196.57       15.30    175.08 o 
  -2  14   0     1361.59     1418.82    241.84 o 
  -1  14   0      105.24        7.03    157.30 o 
   0  14   0     2748.83     2984.81    219.11 o 
   1  14   0     5031.27     4757.10    172.80 o 
   2  14   0      591.45      318.74    131.05 o 
   3  14   0      216.81      106.45    108.93 o 
   4  14   0     2187.13     2274.78    157.51 o 
   5  14   0     4874.06     4877.19    175.49 o 
   6  14   0     2465.52     3009.82    194.72 o 
   7  14   0        2.81        0.21    165.78 o 
   8  14   0      117.53      120.51    202.57 o 
   9  14   0        4.95        0.62    227.37 o 
  -9  15   0      646.23      609.57    300.55 o 
  -8  15   0      120.50       10.96    272.85 o 
  -7  15   0     1382.44     1415.31    345.20 o 
  -6  15   0     6529.46     6196.59    411.55 o 
  -5  15   0      347.74      859.06    273.26 o 
  -4  15   0     1909.47     1955.01    280.08 o 
  -3  15   0     4875.15     4488.38    267.06 o 
  -2  15   0     2202.68     2085.03    229.44 o 
  -1  15   0      797.52      671.58    184.79 o 
   0  15   0       14.77       37.62    195.13 o 
   1  15   0      142.12       61.39    184.17 o 
   2  15   0      812.25      688.33    152.34 o 
   3  15   0      193.24      124.02    118.65 o 
   4  15   0     1224.64     1142.46    142.83 o 
   5  15   0      116.25        0.41    150.07 o 
   6  15   0      210.08       68.21    158.75 o 
   7  15   0      275.48      230.89    180.04 o 
   8  15   0      248.11       95.08    222.62 o 
   9  15   0     2267.83     2321.08    283.60 o 
  -8  16   0       95.12      140.97    293.73 o 
  -7  16   0     2218.55     1404.35    370.21 o 
  -6  16   0      864.79      779.69    319.15 o 
  -5  16   0       59.45       96.94    286.29 o 
  -4  16   0     4557.81     3560.07    335.69 o 
  -3  16   0      307.78      310.88    278.84 o 
  -2  16   0       52.55       35.76    198.23 o 
  -1  16   0     1774.07     2279.95    259.00 o 
   0  16   0     2251.20     2379.38    249.91 o 
   1  16   0     1770.71     1809.70    246.60 o 
   2  16   0     1922.11     2025.70    171.77 o 
   3  16   0       50.39       15.30    165.98 o 
   4  16   0      278.64      259.00    144.69 o 
   5  16   0      265.20        0.83    158.34 o 
   6  16   0     1592.48     1519.07    194.30 o 
   7  16   0     1403.22     1418.61    229.86 o 
   8  16   0       94.87        0.41    222.41 o 
  -8  17   0     5044.39     4685.37    400.39 o 
  -7  17   0     1398.27     1442.80    386.33 o 
  -6  17   0      596.58      543.84    325.35 o 
  -5  17   0      977.64      715.20    341.06 o 
  -4  17   0      662.33      943.81    312.74 o 
  -3  17   0     5505.51     5598.38    394.19 o 
  -2  17   0      622.41      652.36    218.90 o 
  -1  17   0        8.85       34.11    218.90 o 
   0  17   0        1.92      135.80    231.10 o 
   1  17   0      824.29      575.88    232.34 o 
   2  17   0     1595.01     1680.30    251.97 o 
   3  17   0     2826.00     2902.34    225.31 o 
   4  17   0       12.79        4.13    187.48 o 
   5  17   0      247.39        0.00    165.16 o 
   6  17   0     1197.28     1063.29    200.09 o 
   7  17   0      275.32      176.73    219.52 o 
  -7  18   0       91.24        0.62    353.26 o 
  -6  18   0     2143.84     1763.19    380.75 o 
  -5  18   0     3273.23     3404.42    412.38 o 
  -4  18   0      376.98      207.94    310.26 o 
  -3  18   0      472.90      496.50    334.65 o 
  -2  18   0       70.34        7.03    241.02 o 
  -1  18   0     2630.05     3055.09    293.52 o 
   0  18   0     1457.05     1380.58    275.33 o 
   1  18   0      177.49      224.27    247.01 o 
   2  18   0     1556.69     1552.14    288.77 o 
   3  18   0      887.86      700.31    197.20 o 
   4  18   0      222.90        0.21    213.11 o 
   5  18   0      181.41      276.16    231.30 o 
   6  18   0      468.34      105.83    209.39 o 
   7  18   0      152.63      347.06    256.93 o 
  -6  19   0      154.56        8.89    371.65 o 
  -5  19   0       40.92       10.34    363.39 o 
  -4  19   0     3706.50     4148.77    435.73 o 
  -3  19   0      222.74        6.61    354.70 o 
  -2  19   0     5788.66     5983.47    349.74 o 
  -1  19   0     1392.26     2123.06    340.65 o 
   0  19   0        6.72       15.92    270.16 o 
   1  19   0     1651.06     1891.97    361.53 o 
   2  19   0      656.37      721.19    327.21 o 
   3  19   0      890.45     1230.72    389.64 o 
   4  19   0      251.19        8.89    259.00 o 
   5  19   0      302.28       46.92    274.50 o 
   6  19   0     2361.45     2297.93    390.46 o 
  -5  20   0      474.86      759.02    590.76 o 
  -4  20   0     1795.74     2834.74    661.45 o 
  -3  20   0      234.80      255.90    557.90 o 
  -2  20   0       91.33       19.64    521.10 o 
  -1  20   0     3576.49     3942.89    440.90 o 
   0  20   0       26.61        5.37    312.54 o 
   1  20   0     2531.08     3218.59    425.81 o 
   2  20   0      230.58        7.65    356.36 o 
   3  20   0       58.11       14.88    383.85 o 
   4  20   0     2197.33     2545.15    332.38 o 
   5  20   0       13.54      310.26    289.80 o 
  -4  21   0       16.36        0.83    554.59 o 
  -3  21   0     2670.94     3127.85    703.42 o 
  -2  21   0       32.79      235.02    632.52 o 
  -1  21   0      223.75      101.49    394.19 o 
   0  21   0       16.12      123.61    392.33 o 
   1  21   0       18.09        5.99    393.57 o 
   2  21   0     6063.53     6003.94    451.44 o 
   3  21   0     1196.40     1674.72    428.08 o 
   0  22   0      588.19     1002.31    599.65 o 
  -3 -21   1     8231.70     8573.48    519.45 o 
  -2 -21   1     3648.56     4796.99    541.77 o 
  -1 -21   1      328.92      273.88    389.02 o 
   0 -21   1        6.63        4.34    398.73 o 
   1 -21   1       33.45       35.55    379.51 o 
   2 -21   1     3559.26     4792.44    777.62 o 
   3 -21   1     1726.77     1514.32    645.74 o 
  -4 -20   1     1918.09     1607.13    425.81 o 
  -3 -20   1       18.60        9.72    372.69 o 
  -2 -20   1      394.85      387.98    376.82 o 
  -1 -20   1      177.74      446.07    343.96 o 
   0 -20   1     3065.26     2837.64    420.23 o 
   1 -20   1     2830.89     3572.27    427.05 o 
   2 -20   1       41.96        0.21    381.16 o 
   3 -20   1      174.15        7.85    535.98 o 
   4 -20   1     1410.95     1639.58    591.59 o 
   5 -20   1      196.29      164.74    564.72 o 
  -6 -19   1       39.19        0.21    439.45 o 
  -5 -19   1     2199.70     2293.80    321.22 o 
  -4 -19   1     1855.40     1698.70    286.49 o 
  -3 -19   1      264.67      181.07    348.09 o 
  -2 -19   1     3782.22     4082.21    387.78 o 
  -1 -19   1      677.48        0.21    337.13 o 
   0 -19   1       43.52       44.44    321.22 o 
   1 -19   1     2349.12     2689.43    396.67 o 
   2 -19   1     1200.04     1287.15    349.54 o 
   3 -19   1     1625.98     1962.45    563.06 o 
   4 -19   1      797.03      554.79    511.39 o 
   5 -19   1      175.75      617.84    539.91 o 
   6 -19   1     1454.38     1393.81    676.96 o 
  -6 -18   1      318.93      293.31    219.31 o 
  -5 -18   1      235.89        9.51    244.32 o 
  -4 -18   1     1403.19     1413.86    254.45 o 
  -3 -18   1       45.22       23.56    214.15 o 
  -2 -18   1      808.79      737.52    321.84 o 
  -1 -18   1     1609.55     1611.47    344.58 o 
   0 -18   1      517.75      468.81    320.60 o 
   1 -18   1      120.17        0.21    238.74 o 
   2 -18   1      679.78      507.05    240.19 o 
   3 -18   1      131.06        7.85    297.65 o 
   4 -18   1     1178.61     1277.23    358.84 o 
   5 -18   1     3588.10     3914.16    429.12 o 
   6 -18   1       49.32       22.94    369.79 o 
   7 -18   1        1.88        3.72    363.39 o 
  -7 -17   1      311.08      140.35    239.57 o 
  -6 -17   1     1391.59     1739.42    226.55 o 
  -5 -17   1      160.74        4.55    180.87 o 
  -4 -17   1      937.95      972.96    213.73 o 
  -3 -17   1     1419.05     1603.20    200.92 o 
  -2 -17   1      492.41      702.18    247.84 o 
  -1 -17   1      330.94      346.23    224.69 o 
   0 -17   1       35.52       36.79    217.66 o 
   1 -17   1      103.38      259.83    229.44 o 
   2 -17   1     4332.66     4318.88    262.93 o 
   3 -17   1      419.29      255.28    239.57 o 
   4 -17   1     1231.81      851.42    314.40 o 
   5 -17   1      879.10     1432.67    373.10 o 
   6 -17   1        6.60        0.41    322.87 o 
   7 -17   1     3526.40     3921.39    447.52 o 
   8 -17   1     2655.43     3200.41    374.96 o 
  -8 -16   1      100.90      352.84    244.94 o 
  -7 -16   1     1418.26     1494.06    214.35 o 
  -6 -16   1       80.31       90.54    174.25 o 
  -5 -16   1     1530.78     1556.28    182.52 o 
  -4 -16   1      936.77     1260.07    157.10 o 
  -3 -16   1      127.18        0.00    169.91 o 
  -2 -16   1      461.53      224.69    153.37 o 
  -1 -16   1        2.20        4.34    202.78 o 
   0 -16   1      158.70       54.78    206.29 o 
   1 -16   1      363.92      434.91    226.96 o 
   2 -16   1      964.24     1461.81    235.23 o 
   3 -16   1     1023.63      925.21    235.44 o 
   4 -16   1      378.59      121.13    276.16 o 
   5 -16   1      500.54      333.83    296.83 o 
   6 -16   1     5057.14     5213.29    417.13 o 
   7 -16   1      273.83        5.79    307.78 o 
   8 -16   1      344.93      223.65    299.31 o 
  -8 -15   1     1081.31     1219.14    237.50 o 
  -7 -15   1      896.60     1265.86    199.68 o 
  -6 -15   1      134.47        1.65    166.40 o 
  -5 -15   1     4318.33     3914.36    188.72 o 
  -4 -15   1     3465.70     3262.83    174.25 o 
  -3 -15   1      178.25       72.35    153.37 o 
  -2 -15   1     3210.46     2931.90    189.34 o 
  -1 -15   1        2.49       29.97    182.31 o 
   0 -15   1      535.70       94.05    182.93 o 
   1 -15   1      692.28      598.20    197.82 o 
   2 -15   1      568.45      402.87    198.44 o 
   3 -15   1     1964.89     2473.01    242.46 o 
   4 -15   1      220.96      313.57    255.28 o 
   5 -15   1      400.47     1156.92    267.68 o 
   6 -15   1     2191.69     2771.08    346.44 o 
   7 -15   1       32.90       10.96    285.87 o 
   8 -15   1     4046.80     4310.20    345.82 o 
   9 -15   1      261.37       11.37    295.59 o 
  -9 -14   1      399.38       87.02    238.33 o 
  -8 -14   1      484.00      163.50    209.60 o 
  -7 -14   1      258.50      135.39    170.94 o 
  -6 -14   1     1614.12     1718.75    176.73 o 
  -5 -14   1     1111.15     1250.15    157.72 o 
  -4 -14   1      144.05      111.62    126.50 o 
  -3 -14   1      178.99      144.90    111.83 o 
  -2 -14   1     1197.27     1151.76    142.63 o 
  -1 -14   1     6443.23     6629.63    230.68 o 
   0 -14   1     3258.96     3538.78    251.56 o 
   1 -14   1     7498.28     7376.87    250.32 o 
   2 -14   1     2279.41     2416.17    224.89 o 
   3 -14   1       55.71       37.83    179.63 o 
   4 -14   1      476.77      515.31    245.15 o 
   5 -14   1      841.84     1324.77    286.29 o 
   6 -14   1        1.66        0.00    263.13 o 
   7 -14   1       13.90        2.48    266.44 o 
   8 -14   1      159.11      338.38    271.61 o 
   9 -14   1     1916.61     1716.89    321.01 o 
  10 -14   1      737.50        3.93    378.27 o 
 -10 -13   1      100.11        0.21    562.86 o 
  -9 -13   1      702.56      959.11    214.97 o 
  -8 -13   1     2139.30     2393.64    200.30 o 
  -7 -13   1       10.38       30.39    151.93 o 
  -6 -13   1      437.96      537.64    141.39 o 
  -5 -13   1      138.74      224.07    124.85 o 
  -4 -13   1      690.60      808.63    129.60 o 
  -3 -13   1    10106.68     9933.39    223.86 o 
  -2 -13   1      537.01      557.90     90.54 o 
  -1 -13   1     1087.12     1037.24    117.82 o 
   0 -13   1      184.02      352.43    149.86 o 
   1 -13   1      527.02      573.60    181.07 o 
   2 -13   1    17190.88    16821.40    371.45 o 
   3 -13   1      845.33      717.26    172.60 o 
   4 -13   1    11519.73    11219.30    355.12 o 
   5 -13   1       88.61      161.85    237.09 o 
   6 -13   1        1.69       28.53    247.63 o 
   7 -13   1     3793.32     3738.25    338.79 o 
   8 -13   1      288.43      468.39    246.19 o 
   9 -13   1     1489.62     1715.85    310.47 o 
  10 -13   1        0.27      240.81    386.33 o 
 -10 -12   1     1572.21     1423.78    266.44 o 
  -9 -12   1      715.42      544.46    220.76 o 
  -8 -12   1       31.36        5.79    154.20 o 
  -7 -12   1      537.72      633.34    143.04 o 
  -6 -12   1        0.49        9.51    124.85 o 
  -5 -12   1    13057.43    13067.24    230.27 o 
  -4 -12   1    10219.95    10436.51    211.05 o 
  -3 -12   1     3300.49     2734.29    145.73 o 
  -2 -12   1     2665.66     2925.49    111.00 o 
  -1 -12   1      618.77      636.65    135.18 o 
   0 -12   1    10444.08    10305.66    265.20 o 
   1 -12   1    21046.06    21115.28    436.56 o 
   2 -12   1      262.28      269.75    137.87 o 
   3 -12   1     3521.20     3290.74    214.15 o 
   4 -12   1      199.85      286.49    154.41 o 
   5 -12   1    10955.53    10955.96    421.26 o 
   6 -12   1     3901.51     4093.16    339.41 o 
   7 -12   1     3001.06     3313.27    268.72 o 
   8 -12   1      346.26      286.70    247.63 o 
   9 -12   1      945.34      592.62    266.86 o 
  10 -12   1      777.91     1486.83    618.87 o 
 -10 -11   1      200.83        0.62    237.71 o 
  -9 -11   1       56.37        0.00    202.98 o 
  -8 -11   1      591.76      692.87    158.96 o 
  -7 -11   1     4808.76     4986.54    177.56 o 
  -6 -11   1      716.93      614.53    131.46 o 
  -5 -11   1       66.21      105.01    109.76 o 
  -4 -11   1     2689.51     2670.62    127.54 o 
  -3 -11   1      559.70      574.22     87.44 o 
  -2 -11   1    34270.59    33241.80    319.77 o 
  -1 -11   1     1130.28     1158.37    129.40 o 
   0 -11   1       86.58       29.77    117.41 o 
   1 -11   1     3735.09     3756.03    175.91 o 
   2 -11   1     1319.74     1597.62    152.13 o 
   3 -11   1    18228.52    17820.41    394.19 o 
   4 -11   1      386.90      416.10    162.88 o 
   5 -11   1      237.37      412.38    182.73 o 
   6 -11   1     5020.85     5567.17    329.28 o 
   7 -11   1     2167.68     2077.79    262.72 o 
   8 -11   1     5265.36     5748.45    308.40 o 
   9 -11   1       21.56        0.00    242.26 o 
  10 -11   1      572.23        6.41    590.97 o 
  11 -11   1       40.48        7.85    652.77 o 
 -11 -10   1     1220.00     1231.13    315.02 o 
 -10 -10   1      268.24      111.83    222.21 o 
  -9 -10   1     4679.67     5021.06    231.92 o 
  -8 -10   1       51.69        0.41    150.27 o 
  -7 -10   1      519.41      271.61    126.71 o 
  -6 -10   1     3779.52     3508.19    152.13 o 
  -5 -10   1      421.62      300.13     96.94 o 
  -4 -10   1    21795.26    21997.08    309.02 o 
  -3 -10   1     1843.89     1926.07    104.39 o 
  -2 -10   1        2.87        8.27     66.97 o 
  -1 -10   1    13367.09    13438.68    137.67 o 
   0 -10   1      345.88      319.57     99.01 o 
   1 -10   1    24843.77    25280.78    414.24 o 
   2 -10   1     2399.87     2257.21    161.44 o 
   3 -10   1      212.44      309.44    120.30 o 
   4 -10   1    13385.77    13123.67    296.41 o 
   5 -10   1     2989.99     3402.15    277.81 o 
   6 -10   1     1665.41     1987.46    225.72 o 
   7 -10   1      695.75      470.46    180.45 o 
   8 -10   1       54.30        0.00    211.25 o 
   9 -10   1      751.63      641.40    329.69 o 
  10 -10   1        1.03       86.20    499.81 o 
  11 -10   1     1213.76       21.08    583.32 o 
 -11  -9   1      291.30       74.83    389.43 o 
 -10  -9   1     1177.44     1096.98    248.87 o 
  -9  -9   1      850.32      561.62    176.73 o 
  -8  -9   1     6804.47     6950.23    214.97 o 
  -7  -9   1     1573.17     1922.35    147.59 o 
  -6  -9   1     7125.15     6866.31    163.30 o 
  -5  -9   1      470.70      470.87    100.04 o 
  -4  -9   1     3172.57     3229.34    108.11 o 
  -3  -9   1    12159.43    12109.78    182.73 o 
  -2  -9   1    11900.40    11566.56    143.45 o 
  -1  -9   1     8560.27     7870.69    115.96 o 
   0  -9   1       27.08       22.12     77.31 o 
   1  -9   1    20919.30    21195.06    300.55 o 
   2  -9   1    14498.84    14709.30    277.60 o 
   3  -9   1      375.27      187.27    107.28 o 
   4  -9   1    10057.98     9842.23    273.06 o 
   5  -9   1     1113.20     1283.84    135.80 o 
   6  -9   1      422.14      483.90    197.40 o 
   7  -9   1    10634.51    10175.65    354.70 o 
   8  -9   1       12.70       11.58    200.92 o 
   9  -9   1     1518.54     1386.99    496.09 o 
  10  -9   1      301.45      501.47    488.86 o 
  11  -9   1       46.97        1.45    568.23 o 
 -11  -8   1     1478.51     1107.73    427.26 o 
 -10  -8   1     5657.24     5802.40    436.15 o 
  -9  -8   1        5.03        0.62    155.03 o 
  -8  -8   1     4021.67     3861.45    184.38 o 
  -7  -8   1     6646.91     6681.51    178.80 o 
  -6  -8   1     1816.92     1843.60    129.81 o 
  -5  -8   1    15014.09    14942.25    236.88 o 
  -4  -8   1      616.56      669.72     90.95 o 
  -3  -8   1    13482.15    13334.30    217.87 o 
  -2  -8   1     1642.10     1771.46     58.29 o 
  -1  -8   1    18740.69    19007.51    150.07 o 
   0  -8   1    25197.27    26961.91    308.61 o 
   1  -8   1      705.01      731.32    100.04 o 
   2  -8   1      164.76      178.80    110.38 o 
   3  -8   1       94.85       92.40     76.89 o 
   4  -8   1     3124.58     2979.64    138.70 o 
   5  -8   1     4279.13     4422.24    149.86 o 
   6  -8   1     6021.95     5859.04    178.39 o 
   7  -8   1        0.35        5.99    134.98 o 
   8  -8   1     1961.08     2130.09    256.31 o 
   9  -8   1      140.66       37.62    446.48 o 
  10  -8   1     1997.36      979.37    540.33 o 
  11  -8   1     1164.37      760.47    601.92 o 
  12  -8   1       57.81      753.64    437.39 o 
 -11  -7   1      100.82       16.95    349.12 o 
 -10  -7   1       13.80        1.03    325.77 o 
  -9  -7   1        1.12      121.96    185.83 o 
  -8  -7   1     2929.40     3260.35    178.59 o 
  -7  -7   1     1609.04     1635.86    132.91 o 
  -6  -7   1     3913.21     4080.14    150.48 o 
  -5  -7   1     2627.76     2617.29    108.11 o 
  -4  -7   1     2022.78     1856.41     97.15 o 
  -3  -7   1     5961.60     5561.59    113.89 o 
  -2  -7   1      230.27      352.64     82.27 o 
  -1  -7   1     1705.67     1649.71     58.29 o 
   0  -7   1      738.64      518.62     44.23 o 
   1  -7   1       10.53       15.71     63.25 o 
   2  -7   1    19065.76    19756.61    209.60 o 
   3  -7   1     1180.91     1298.52    111.21 o 
   4  -7   1      780.16      764.60    110.79 o 
   5  -7   1       60.90       61.18     88.88 o 
   6  -7   1       88.77       13.02     99.01 o 
   7  -7   1      494.70      389.64    140.35 o 
   8  -7   1     3538.44     3008.38    311.71 o 
   9  -7   1      145.20       22.94    267.06 o 
  10  -7   1      277.45      371.45    313.36 o 
  11  -7   1      239.47      442.76    511.39 o 
  12  -7   1        2.33       51.68    593.24 o 
 -12  -6   1      819.88      454.75    445.03 o 
 -11  -6   1     2217.63     2809.11    420.44 o 
 -10  -6   1     2254.70     2133.60    315.22 o 
  -9  -6   1     8879.75     8507.13    278.02 o 
  -8  -6   1     2284.64     2990.60    216.21 o 
  -7  -6   1       18.60        3.93    115.34 o 
  -6  -6   1     4742.89     4711.41    149.65 o 
  -5  -6   1      756.79      599.03     80.41 o 
  -4  -6   1      253.28      235.64     85.58 o 
  -3  -6   1      141.18       69.04     52.50 o 
  -2  -6   1     1400.41     1407.66     79.37 o 
  -1  -6   1     1780.05     1755.54     82.68 o 
   0  -6   1      682.69      806.15     51.47 o 
   1  -6   1     9298.79    10077.88    268.92 o 
   2  -6   1     2817.91     2940.16     97.98 o 
   3  -6   1      673.64      595.93     96.12 o 
   4  -6   1      198.78      293.73     72.55 o 
   5  -6   1      486.37      492.16     93.22 o 
   6  -6   1      812.02      868.57    118.23 o 
   7  -6   1     8469.80     7476.29    222.83 o 
   8  -6   1      199.91      200.50    225.10 o 
   9  -6   1     2146.54     2827.51    298.48 o 
  10  -6   1       64.26        6.82    275.33 o 
  11  -6   1     1811.42     1742.52    329.49 o 
  12  -6   1      284.66      113.48    609.98 o 
 -12  -5   1     1003.66     1320.84    462.81 o 
 -11  -5   1      178.41       13.23    345.40 o 
 -10  -5   1       22.54        9.72    252.59 o 
  -9  -5   1     6838.75     6727.40    303.24 o 
  -8  -5   1      687.70      508.49    157.72 o 
  -7  -5   1     3799.82     3764.09    159.58 o 
  -6  -5   1      793.91      825.99    105.01 o 
  -5  -5   1       80.20       52.50     67.18 o 
  -4  -5   1     3248.65     3449.48     85.58 o 
  -3  -5   1      223.53      284.84     78.55 o 
  -2  -5   1     3404.25     3064.81     53.12 o 
  -1  -5   1    15175.25    16302.99    161.44 o 
   0  -5   1      201.44      204.64     36.17 o 
   1  -5   1     6068.93     7915.75    302.20 o 
   2  -5   1      778.38      973.99     83.30 o 
   3  -5   1    10589.25     9843.68    104.18 o 
   4  -5   1     3212.97     2827.30     90.12 o 
   5  -5   1       35.47       39.69     76.89 o 
   6  -5   1     2044.59     2273.54    124.85 o 
   7  -5   1     4893.19     4924.11    236.88 o 
   8  -5   1       37.85       55.40    210.63 o 
   9  -5   1     2523.73     3020.99    347.88 o 
  10  -5   1       75.03       25.63    241.84 o 
  11  -5   1      467.72      390.67    296.00 o 
  12  -5   1     1655.46     2125.34    459.71 o 
 -12  -4   1      114.10      194.72    396.05 o 
 -11  -4   1     1990.38     1796.47    387.16 o 
 -10  -4   1     4120.75     4247.57    315.02 o 
  -9  -4   1       37.58        1.03    208.98 o 
  -8  -4   1     1289.72     1074.24    155.86 o 
  -7  -4   1      461.62      440.90    140.77 o 
  -6  -4   1     7102.01     6454.35    161.64 o 
  -5  -4   1     9962.77     9950.13    173.43 o 
  -4  -4   1      344.71      336.51     56.43 o 
  -3  -4   1     2423.47     2138.98     67.80 o 
  -2  -4   1       32.27       23.98     37.62 o 
  -1  -4   1     7287.26     8387.86    101.70 o 
   0  -4   1     3057.09     3287.43    104.18 o 
   1  -4   1    22685.25    29459.32    509.32 o 
   2  -4   1      413.34      360.49     42.58 o 
   3  -4   1     1332.48     1576.54    112.45 o 
   4  -4   1        0.10       15.50     60.56 o 
   5  -4   1     6333.43     5701.53    151.51 o 
   6  -4   1      311.95      450.20    145.11 o 
   7  -4   1     3042.44     2710.10    194.10 o 
   8  -4   1      347.31      267.89    201.74 o 
   9  -4   1     1761.41     1742.52    290.42 o 
  10  -4   1    14108.66    14080.09    392.95 o 
  11  -4   1     1142.65      726.36    274.30 o 
  12  -4   1        5.89        0.21    398.53 o 
 -12  -3   1       38.33        1.45    401.63 o 
 -11  -3   1      102.75      707.96    354.29 o 
 -10  -3   1      778.28      837.15    266.24 o 
  -9  -3   1      894.17     1375.82    240.60 o 
  -8  -3   1     1127.49     1153.00    179.42 o 
  -7  -3   1      573.97      657.73    138.08 o 
  -6  -3   1        1.91        8.06     82.48 o 
  -5  -3   1       75.25       26.66     64.08 o 
  -4  -3   1     1440.59     1876.88     94.88 o 
  -3  -3   1    17930.12    17944.84    171.56 o 
  -2  -3   1      130.30      153.99     36.38 o 
  -1  -3   1    10394.26    10312.90    112.65 o 
   0  -3   1      691.07      650.50     31.63 o 
   1  -3   1     7860.08     9596.67    183.35 o 
   2  -3   1     1846.09     2388.68    100.46 o 
   3  -3   1     7984.28     7871.51    104.39 o 
   4  -3   1     7877.06     8457.31    167.22 o 
   5  -3   1     1681.90     2007.51    124.44 o 
   6  -3   1      961.16      766.46    149.24 o 
   7  -3   1      345.38      172.80    130.22 o 
   8  -3   1    12368.81    12728.04    405.14 o 
   9  -3   1     1705.08     1888.87    232.34 o 
  10  -3   1        9.51       81.85    221.79 o 
  11  -3   1      191.29      114.31    282.77 o 
  12  -3   1       78.19      260.86    393.77 o 
 -12  -2   1        8.36        5.17    401.42 o 
 -11  -2   1      867.86      968.62    292.07 o 
 -10  -2   1     4767.21     4448.69    317.91 o 
  -9  -2   1      697.59      468.81    227.17 o 
  -8  -2   1     2125.95     2320.46    169.70 o 
  -7  -2   1      194.26        1.45    114.72 o 
  -6  -2   1     6942.41     7190.84    195.75 o 
  -5  -2   1     1894.37     1791.30     78.55 o 
  -4  -2   1    19084.80    17999.00    175.08 o 
  -3  -2   1     8372.63     8598.70    109.97 o 
  -2  -2   1     2409.74     3559.86     72.35 o 
  -1  -2   1     4685.14     6807.60    181.90 o 
   0  -2   1    18983.36    15862.09    164.54 o 
   1  -2   1    14750.07    22010.72    506.22 o 
   2  -2   1    12475.76    14567.08    160.40 o 
   3  -2   1     5341.32     5942.34    109.76 o 
   4  -2   1    70931.88    74954.98   1045.51 o 
   5  -2   1     1628.86     1702.00    142.01 o 
   6  -2   1     8804.41     8590.64    270.58 o 
   7  -2   1        1.88       22.12    117.41 o 
   8  -2   1      306.80      324.32    165.98 o 
   9  -2   1     5542.43     5328.63    251.77 o 
  10  -2   1     1821.28     1829.13    275.33 o 
  11  -2   1     5855.82     5571.93    398.73 o 
  12  -2   1        0.64        2.07    356.57 o 
 -12  -1   1      347.91       44.65    394.60 o 
 -11  -1   1      317.00      100.04    297.45 o 
 -10  -1   1     1649.51     1308.03    281.53 o 
  -9  -1   1     3089.76     3342.00    333.00 o 
  -8  -1   1     1172.20     1456.23    226.13 o 
  -7  -1   1     2296.73     2439.11    148.41 o 
  -6  -1   1      587.57      494.02    120.51 o 
  -5  -1   1     3031.79     2923.21    148.21 o 
  -4  -1   1    17151.78    18263.37    257.55 o 
  -3  -1   1    33438.74    35757.80    366.69 o 
  -2  -1   1     5899.85     5164.10     77.10 o 
  -1  -1   1     1747.00     1096.77     49.82 o 
   2  -1   1    18717.90    18204.46    141.80 o 
   3  -1   1    18363.60    18151.55    202.36 o 
   4  -1   1    38925.26    41507.91    537.64 o 
   5  -1   1     7698.10     8512.50    227.37 o 
   6  -1   1     5306.43     5632.28    150.69 o 
   7  -1   1     9259.67     8505.27    208.36 o 
   8  -1   1      769.67      645.12    140.97 o 
   9  -1   1     4977.69     5180.43    245.56 o 
  10  -1   1      703.10      561.41    249.08 o 
  11  -1   1     1229.07     1400.63    351.19 o 
  12  -1   1      627.03      708.79    392.74 o 
 -12   0   1      154.73      450.00    390.67 o 
 -11   0   1     2266.71     2402.11    333.00 o 
 -10   0   1     2529.59     2554.87    291.25 o 
  -9   0   1     4846.56     3651.85    282.15 o 
  -8   0   1      906.94     1139.97    188.72 o 
  -7   0   1     2021.55     2021.36    149.65 o 
  -6   0   1     2547.51     2671.86    129.60 o 
  -5   0   1    21204.59    20172.29    242.46 o 
  -4   0   1     5545.89     5154.38    157.30 o 
  -3   0   1    10071.59     9616.10    128.78 o 
  -2   0   1    11857.03    14541.45    427.05 o 
   2   0   1    24588.55    23160.20    164.95 o 
   3   0   1      276.17      387.36     65.11 o 
   4   0   1    16169.59    15940.84    314.60 o 
   5   0   1    28150.28    29376.01    455.16 o 
   6   0   1      490.36      361.94    100.87 o 
   7   0   1      742.90      593.45    121.34 o 
   8   0   1      247.85      203.81    130.43 o 
   9   0   1     5083.19     4842.88    287.94 o 
  10   0   1     4772.11     4927.21    299.72 o 
  11   0   1       39.09       14.88    306.34 o 
  12   0   1      156.36        7.03    368.55 o 
 -12   1   1      608.57      674.06    407.41 o 
 -11   1   1       77.69        3.10    276.57 o 
 -10   1   1     1082.93     1413.45    288.56 o 
  -9   1   1      145.91      133.74    198.64 o 
  -8   1   1      224.30      152.75    161.85 o 
  -7   1   1     1177.30     1170.98    150.69 o 
  -6   1   1     4093.95     3743.63    146.14 o 
  -5   1   1     7977.73     8058.79    202.36 o 
  -4   1   1     1032.23     1098.84     92.40 o 
  -3   1   1    23264.34    24725.99    276.57 o 
  -2   1   1    42915.24    52919.65   1101.73 o 
  -1   1   1    27015.56    25760.75    300.96 o 
   2   1   1      425.08      592.62     79.17 o 
   3   1   1    28959.51    33780.68    492.16 o 
   4   1   1     1815.02     2048.03    114.72 o 
   5   1   1     1234.84     1380.17     81.44 o 
   6   1   1       48.30        0.00     90.74 o 
   7   1   1     7767.63     7500.27    189.96 o 
   8   1   1     4578.34     4643.41    178.80 o 
   9   1   1       60.38        6.82    188.51 o 
  10   1   1       10.31        4.75    235.85 o 
  11   1   1        9.83       10.96    317.50 o 
  12   1   1        3.37      233.58    361.32 o 
 -12   2   1      355.48      323.29    340.44 o 
 -11   2   1      120.66       26.25    264.17 o 
 -10   2   1     4775.89     4818.28    310.26 o 
  -9   2   1     7750.01     7729.09    302.62 o 
  -8   2   1      209.25        1.45    167.02 o 
  -7   2   1     1020.89     1181.52    184.38 o 
  -6   2   1     3948.01     3874.06    149.45 o 
  -5   2   1    23238.90    23351.40    352.02 o 
  -4   2   1     6774.16     6335.29    105.01 o 
  -3   2   1     5229.44     6658.36    129.40 o 
  -2   2   1      226.86      351.40     70.07 o 
  -1   2   1    24677.33    24650.75    298.48 o 
   1   2   1    51783.20    54029.45    584.97 o 
   2   2   1      214.86        1.65     56.43 o 
   3   2   1    21112.67    23125.27    271.40 o 
   4   2   1      631.06      499.60     66.77 o 
   5   2   1    22397.61    23532.27    329.49 o 
   6   2   1     7227.17     6738.77    183.14 o 
   7   2   1     4159.20     3786.83    171.15 o 
   8   2   1     1972.36     2012.06    174.67 o 
   9   2   1     1595.87     1530.85    192.86 o 
  10   2   1     2248.42     2553.01    294.97 o 
  11   2   1     1278.44     1565.58    358.43 o 
  12   2   1      185.79        2.07    341.89 o 
 -12   3   1      873.87       72.35    349.12 o 
 -11   3   1      387.96       78.96    283.39 o 
 -10   3   1     1404.51      821.24    252.18 o 
  -9   3   1     1377.03     1752.85    260.65 o 
  -8   3   1       15.30       28.11    206.29 o 
  -7   3   1     1193.83     1264.82    198.64 o 
  -6   3   1     5675.04     5213.50    159.16 o 
  -5   3   1     1816.09     1948.60    101.29 o 
  -4   3   1     8770.11     8980.28    204.22 o 
  -3   3   1      446.75      500.84     90.33 o 
  -2   3   1     6403.25     6954.16    156.27 o 
  -1   3   1    11663.74    14674.98    502.50 o 
   0   3   1      266.20      174.05     21.29 o 
   1   3   1    33961.98    35133.77    279.05 o 
   2   3   1     3459.41     3548.70     90.95 o 
   3   3   1       54.94      101.08     39.48 o 
   4   3   1    17387.74    18832.84    236.88 o 
   5   3   1        4.12        2.69     54.57 o 
   6   3   1     2471.91     2372.55    126.09 o 
   7   3   1     1349.16     1180.08    122.78 o 
   8   3   1       23.20       19.43    134.98 o 
   9   3   1     1712.23     1755.95    200.09 o 
  10   3   1        1.38       16.12    256.52 o 
  11   3   1      315.28      306.34    330.11 o 
  12   3   1       10.86        0.83    355.12 o 
 -12   4   1      228.10       90.54    330.93 o 
 -11   4   1     4010.54     3827.75    349.95 o 
 -10   4   1       10.07       13.23    242.26 o 
  -9   4   1     4019.97     3793.23    318.74 o 
  -8   4   1      924.46     1022.57    276.36 o 
  -7   4   1      703.45      889.04    228.62 o 
  -6   4   1    15144.61    14924.06    272.02 o 
  -5   4   1     6313.05     5953.71    135.18 o 
  -4   4   1     6558.75     7069.71    153.79 o 
  -3   4   1      986.08      907.02     81.23 o 
  -2   4   1      198.38      211.25     47.13 o 
  -1   4   1     1291.02      815.86     74.00 o 
   0   4   1     1372.52     1513.90     43.61 o 
   1   4   1       76.14       42.37     34.73 o 
   2   4   1     2595.54     2968.90     71.11 o 
   3   4   1     1960.32     1945.09     84.34 o 
   4   4   1     6557.86     6378.49    107.69 o 
   5   4   1     1176.40     1199.92     63.25 o 
   6   4   1      167.09      137.25     82.06 o 
   7   4   1     6503.82     6482.25    180.45 o 
   8   4   1     3603.98     3399.67    181.69 o 
   9   4   1      628.91      657.73    204.02 o 
  10   4   1     2246.24     2946.78    385.71 o 
  11   4   1       33.66        4.34    304.68 o 
  12   4   1      502.56      300.76    386.12 o 
 -12   5   1      786.75      418.78    355.95 o 
 -11   5   1      196.36      226.34    294.97 o 
 -10   5   1       22.76        0.00    303.03 o 
  -9   5   1     2884.27     3572.47    328.25 o 
  -8   5   1     6393.63     5743.70    284.22 o 
  -7   5   1     1656.45     1525.48    158.54 o 
  -6   5   1      919.41      540.12    103.56 o 
  -5   5   1       31.50        7.03     80.20 o 
  -4   5   1     8058.33     8451.53    114.93 o 
  -3   5   1    17506.91    17578.56    218.28 o 
  -2   5   1      175.28      204.02     75.65 o 
  -1   5   1      862.56     1107.52    114.72 o 
   0   5   1      153.35      140.35     33.49 o 
   1   5   1     5636.05     5539.89     65.73 o 
   2   5   1       82.30        0.21     39.48 o 
   3   5   1      139.08      128.57     79.99 o 
   4   5   1     5131.39     5259.80    101.08 o 
   5   5   1      441.48      635.62     63.46 o 
   6   5   1     1698.15     1856.00     86.40 o 
   7   5   1      582.57      590.97    138.91 o 
   8   5   1     2182.58     2530.06    202.16 o 
   9   5   1       89.43       14.47    159.78 o 
  10   5   1     1855.00     2580.29    393.15 o 
  11   5   1       24.37        0.83    340.24 o 
  12   5   1       61.14      215.18    392.12 o 
 -12   6   1      159.80        8.47    383.85 o 
 -11   6   1      727.24      653.60    387.36 o 
 -10   6   1     9579.42     9398.65    621.15 o 
  -9   6   1     2906.14     2964.14    323.08 o 
  -8   6   1     1519.58     1612.92    244.32 o 
  -7   6   1      308.55      273.68    156.27 o 
  -6   6   1     1455.05     1460.16    179.63 o 
  -5   6   1    35375.69    35591.41    449.38 o 
  -4   6   1    10636.04    10667.81    193.89 o 
  -3   6   1        8.71       38.86     64.91 o 
  -2   6   1     4801.77     4503.06     73.59 o 
  -1   6   1     3634.34     3255.39    109.76 o 
   0   6   1    10410.30     9706.63    129.60 o 
   1   6   1     1510.63     1882.66     55.81 o 
   2   6   1       79.17       74.83     45.47 o 
   3   6   1     1001.37     1077.34     82.06 o 
   4   6   1     1717.02     1612.71     74.00 o 
   5   6   1      392.87      299.31     65.53 o 
   6   6   1       25.67       16.95     81.65 o 
   7   6   1       99.54       93.02    103.56 o 
   8   6   1        9.43       43.82    144.90 o 
   9   6   1     1497.42     1867.99    242.67 o 
  10   6   1    10200.21     9944.55    356.77 o 
  11   6   1     3422.37     3190.48    442.35 o 
  12   6   1        0.60        1.65    358.84 o 
 -12   7   1     1328.18     1069.90    460.33 o 
 -11   7   1      462.71      602.13    607.30 o 
 -10   7   1       47.64       27.70    469.84 o 
  -9   7   1     2338.16     1895.07    320.81 o 
  -8   7   1       46.33       34.11    184.79 o 
  -7   7   1     4133.63     4035.70    205.05 o 
  -6   7   1     8852.52     8614.82    196.58 o 
  -5   7   1      305.01      248.67    121.54 o 
  -4   7   1    10700.25    10283.13    184.17 o 
  -3   7   1      154.70      251.77    107.90 o 
  -2   7   1     4418.46     4549.98    134.98 o 
  -1   7   1       31.15       39.69     79.58 o 
   0   7   1      610.24      627.35     56.22 o 
   1   7   1      551.04      449.38     60.36 o 
   2   7   1     3487.52     3633.24    141.18 o 
   3   7   1        4.92        1.86     61.60 o 
   4   7   1     2371.32     2367.59     97.98 o 
   5   7   1     7034.99     7045.94    144.28 o 
   6   7   1       70.88      130.84     83.30 o 
   7   7   1     5512.66     5360.67    148.21 o 
   8   7   1      103.16      116.58    160.82 o 
   9   7   1      732.92      836.53    237.50 o 
  10   7   1     1266.79     1398.98    258.38 o 
  11   7   1     2133.18     1564.75    393.77 o 
  12   7   1     1064.73      466.53    409.48 o 
 -11   8   1     1964.93     2087.51    625.90 o 
 -10   8   1      518.22      131.88    487.00 o 
  -9   8   1     3706.42     3361.22    549.42 o 
  -8   8   1      827.11      588.07    269.75 o 
  -7   8   1      145.89      112.86    159.37 o 
  -6   8   1     4871.70     4489.21    194.92 o 
  -5   8   1      133.52       64.08    103.77 o 
  -4   8   1    10498.14     9659.09    187.07 o 
  -3   8   1     7979.20     7750.38    225.51 o 
  -2   8   1     1534.14     1946.12    145.73 o 
  -1   8   1    21762.34    22224.66    272.23 o 
   0   8   1     4301.40     4650.64    140.77 o 
   1   8   1     9694.33     9598.53    117.41 o 
   2   8   1      274.85      206.08     64.49 o 
   3   8   1     1365.36     1447.14     88.06 o 
   4   8   1     5131.67     5024.37     97.98 o 
   5   8   1      570.50      455.16     83.30 o 
   6   8   1     9482.55     9218.40    181.07 o 
   7   8   1       66.86      102.53    113.89 o 
   8   8   1      171.98       52.30    133.94 o 
   9   8   1      967.76      824.96    221.17 o 
  10   8   1     2257.53     2784.31    288.77 o 
  11   8   1     2541.17     3012.10    420.23 o 
 -11   9   1      505.45      786.92    627.76 o 
 -10   9   1      397.11       11.37    516.14 o 
  -9   9   1       84.56      236.68    282.57 o 
  -8   9   1     1223.61     1690.43    295.17 o 
  -7   9   1      304.81      283.19    199.47 o 
  -6   9   1       48.90        3.93    158.13 o 
  -5   9   1      158.57       13.44    165.57 o 
  -4   9   1        0.63       32.45     94.05 o 
  -3   9   1     7155.22     7390.72    181.28 o 
  -2   9   1      560.11      508.49    112.24 o 
  -1   9   1      971.45     1017.81    125.47 o 
   0   9   1      120.31      285.05     66.77 o 
   1   9   1     2715.87     2697.49     75.03 o 
   2   9   1    10568.04     9890.81    152.96 o 
   3   9   1     5788.34     5312.10    116.79 o 
   4   9   1      266.11      125.68     72.55 o 
   5   9   1       31.60       54.78     83.72 o 
   6   9   1      672.50      658.77    106.04 o 
   7   9   1     8940.33     8575.34    203.60 o 
   8   9   1     1090.04     1026.49    125.26 o 
   9   9   1     2648.31     3019.75    223.24 o 
  10   9   1      590.25      818.76    276.16 o 
  11   9   1     1635.47     1657.15    407.21 o 
 -11  10   1      106.92      141.80    607.30 o 
 -10  10   1     2193.84     1623.04    624.45 o 
  -9  10   1     1062.50      764.81    324.53 o 
  -8  10   1     2056.87     2116.45    288.77 o 
  -7  10   1       34.32        1.65    186.65 o 
  -6  10   1      151.70      263.96    175.91 o 
  -5  10   1     5053.96     5171.13    301.58 o 
  -4  10   1     5344.14     5518.18    187.69 o 
  -3  10   1     4728.35     4887.32    183.14 o 
  -2  10   1       55.45        0.62    113.89 o 
  -1  10   1       33.89      169.91    104.80 o 
   0  10   1    57585.30    62236.86    747.65 o 
   1  10   1     5965.93     5813.98    160.61 o 
   2  10   1      562.40      718.30     63.87 o 
   3  10   1     2513.21     2845.49     95.50 o 
   4  10   1      189.55       51.26     81.44 o 
   5  10   1    22098.47    23182.73    294.97 o 
   6  10   1      869.86     1083.75    112.65 o 
   7  10   1       13.52        1.24    117.61 o 
   8  10   1      714.78      135.60    160.20 o 
   9  10   1       58.77        2.89    182.11 o 
  10  10   1     5750.06     5889.42    268.92 o 
  11  10   1      209.54        4.34    392.33 o 
 -11  11   1       17.17      340.86    628.59 o 
 -10  11   1      111.59       78.96    346.64 o 
  -9  11   1     2944.59     3021.19    376.00 o 
  -8  11   1       39.85        3.93    218.07 o 
  -7  11   1     2374.48     2665.66    259.83 o 
  -6  11   1        8.27       24.18    177.35 o 
  -5  11   1      292.30      613.91    202.57 o 
  -4  11   1     5370.35     5354.68    249.70 o 
  -3  11   1        0.79        6.82    126.92 o 
  -2  11   1     3922.04     3617.95    177.35 o 
  -1  11   1      759.45      751.37    142.42 o 
   0  11   1      241.79      185.83    116.37 o 
   1  11   1     7046.39     7006.25    119.48 o 
   2  11   1      205.30      250.11     90.12 o 
   3  11   1    19287.56    18918.42    230.68 o 
   4  11   1     6678.17     6402.46    146.97 o 
   5  11   1       41.73       18.81     99.84 o 
   6  11   1    16294.31    16034.69    270.16 o 
   7  11   1     1330.25     1404.35    147.17 o 
   8  11   1     2793.97     3130.95    218.28 o 
   9  11   1     1080.32      831.57    212.08 o 
  10  11   1       19.88        0.41    217.66 o 
  11  11   1     1495.62     1728.88    329.49 o 
 -10  12   1     1211.00      315.22    378.89 o 
  -9  12   1      286.35      339.41    333.00 o 
  -8  12   1     1331.39     1662.73    274.09 o 
  -7  12   1      225.61      146.35    205.05 o 
  -6  12   1     4446.77     5075.63    325.97 o 
  -5  12   1       92.87       70.69    209.60 o 
  -4  12   1     6232.30     5800.33    280.91 o 
  -3  12   1      673.71      764.60    162.68 o 
  -2  12   1      239.64      197.82    145.11 o 
  -1  12   1     1878.14     1591.21    171.15 o 
   0  12   1      319.10      276.98    152.55 o 
   1  12   1    10393.09    10457.18    214.35 o 
   2  12   1      392.00      733.39     81.65 o 
   3  12   1     1869.88     1830.78    124.44 o 
   4  12   1     7123.78     7255.95    165.78 o 
   5  12   1      855.83     1073.42    124.44 o 
   6  12   1     9350.67     9991.47    209.18 o 
   7  12   1       22.07        4.34    128.98 o 
   8  12   1     1893.73     2173.29    196.37 o 
   9  12   1     1225.52      892.55    167.84 o 
  10  12   1       83.78        5.17    228.00 o 
 -10  13   1       96.84        0.41    395.84 o 
  -9  13   1     1786.59     1687.33    380.54 o 
  -8  13   1      718.47      360.29    262.72 o 
  -7  13   1     2083.14     1886.80    265.00 o 
  -6  13   1      146.59        5.17    245.36 o 
  -5  13   1       84.67      224.89    217.45 o 
  -4  13   1      125.87        1.24    201.95 o 
  -3  13   1     5380.06     5305.07    244.32 o 
  -2  13   1     4843.15     4770.12    219.93 o 
  -1  13   1     1731.88     1571.57    196.99 o 
   0  13   1       86.54        3.31    141.39 o 
   1  13   1     1245.92     1086.03    116.37 o 
   2  13   1     2693.81     2772.53    126.92 o 
   3  13   1     3148.03     3310.17    129.60 o 
   4  13   1     1462.34     1818.38    139.53 o 
   5  13   1     1367.11     1186.90    133.32 o 
   6  13   1     1494.51     1624.70    165.78 o 
   7  13   1     4368.81     4530.14    183.76 o 
   8  13   1      786.79      549.42    185.41 o 
   9  13   1      345.05      366.49    161.64 o 
  10  13   1       36.61        1.24    246.39 o 
  -9  14   1       21.04        5.17    288.56 o 
  -8  14   1       45.84        3.31    254.45 o 
  -7  14   1       79.02        2.07    241.84 o 
  -6  14   1       26.04       27.70    246.19 o 
  -5  14   1     3964.21     4013.17    325.56 o 
  -4  14   1      123.03       28.53    216.83 o 
  -3  14   1      199.85      103.77    174.05 o 
  -2  14   1       34.63       41.75    161.02 o 
  -1  14   1      703.92      369.79    159.99 o 
   0  14   1    13063.40    13028.58    336.93 o 
   1  14   1        0.75       35.97    119.06 o 
   2  14   1     1973.33     2135.46    137.46 o 
   3  14   1     1028.67     1005.62    130.84 o 
   4  14   1     1378.53     1282.19    127.74 o 
   5  14   1      394.07      426.84    137.25 o 
   6  14   1        9.07       21.08    143.04 o 
   7  14   1      449.39      220.35    183.35 o 
   8  14   1     1548.98     1558.76    223.45 o 
   9  14   1     1323.64     1358.26    242.26 o 
  -9  15   1      990.44      737.52    324.73 o 
  -8  15   1       96.13        2.48    279.26 o 
  -7  15   1     4117.15     4598.97    345.61 o 
  -6  15   1     3146.22     3192.34    381.99 o 
  -5  15   1       19.68       23.36    241.64 o 
  -4  15   1     5046.81     4879.67    324.73 o 
  -3  15   1      133.05       29.97    239.57 o 
  -2  15   1     1657.84     1586.04    218.90 o 
  -1  15   1      432.71      390.05    196.16 o 
   0  15   1        0.87        0.62    179.63 o 
   1  15   1     1992.31     1882.04    131.05 o 
   2  15   1     3025.45     2942.85    182.73 o 
   3  15   1     2233.89     2490.17    136.84 o 
   4  15   1     1388.87     1609.19    149.24 o 
   5  15   1      328.09       42.58    138.91 o 
   6  15   1     1772.36     1840.91    169.70 o 
   7  15   1      170.27        0.21    192.03 o 
   8  15   1     2140.34     2354.36    248.67 o 
   9  15   1     1965.26     1794.81    265.62 o 
  -8  16   1       12.17        0.21    301.38 o 
  -7  16   1       14.57        0.62    241.02 o 
  -6  16   1     1015.55      629.62    315.02 o 
  -5  16   1       10.07       60.77    294.14 o 
  -4  16   1     6446.93     6015.72    367.11 o 
  -3  16   1       30.40        1.45    285.05 o 
  -2  16   1        3.71       85.78    196.16 o 
  -1  16   1     1160.26     1131.29    226.96 o 
   0  16   1       10.01      106.25    196.78 o 
   1  16   1     3506.36     3572.68    266.03 o 
   2  16   1       78.18       83.51    151.10 o 
   3  16   1      765.66      767.49    172.80 o 
   4  16   1     1303.60     1545.53    167.22 o 
   5  16   1     2176.79     2166.26    183.97 o 
   6  16   1     4668.73     4201.89    215.18 o 
   7  16   1       71.68        0.41    194.72 o 
   8  16   1      268.25      219.11    231.51 o 
  -8  17   1     1404.72     2106.73    355.32 o 
  -7  17   1       45.70       17.78    349.95 o 
  -6  17   1     4700.34     4548.33    432.43 o 
  -5  17   1       10.86       13.85    323.91 o 
  -4  17   1      134.33        1.65    291.66 o 
  -3  17   1     3744.11     4125.61    370.62 o 
  -2  17   1      244.17       71.11    207.12 o 
  -1  17   1     4028.81     3703.94    272.44 o 
   0  17   1       31.10       91.36    219.73 o 
   1  17   1      910.25     1476.28    231.51 o 
   2  17   1     2065.15     2356.43    186.24 o 
   3  17   1       61.18       17.57    175.08 o 
   4  17   1     2867.10     3195.44    237.50 o 
   5  17   1       28.29        0.83    161.44 o 
   6  17   1        4.50        0.21    194.51 o 
   7  17   1     3164.04     3296.52    263.96 o 
   8  17   1       99.02        1.45    235.02 o 
  -7  18   1        3.51        9.92    394.39 o 
  -6  18   1     1004.71      621.15    383.64 o 
  -5  18   1      871.52      385.92    336.93 o 
  -4  18   1     3347.82     3733.29    402.45 o 
  -3  18   1      907.80     1175.73    361.32 o 
  -2  18   1       18.64       16.74    298.27 o 
  -1  18   1     4143.06     4403.22    295.17 o 
   0  18   1     5892.75     6547.57    318.74 o 
   1  18   1     1778.13     1109.80    269.75 o 
   2  18   1      595.18      588.69    256.52 o 
   3  18   1      181.05       80.82    187.27 o 
   4  18   1        7.89        1.45    206.29 o 
   5  18   1     1265.66     1424.61    241.43 o 
   6  18   1        2.21        2.48    215.39 o 
   7  18   1       82.10        0.21    233.58 o 
  -6  19   1       15.52        0.00    375.58 o 
  -5  19   1        9.35        2.07    347.88 o 
  -4  19   1      208.06        0.00    321.43 o 
  -3  19   1     6952.00     6124.86    432.43 o 
  -2  19   1     1736.10     2007.51    361.53 o 
  -1  19   1       63.64        8.68    250.94 o 
   0  19   1       38.35        2.89    253.63 o 
   1  19   1     1353.13     1510.80    305.10 o 
   2  19   1     3806.05     4279.40    356.77 o 
   3  19   1     4590.19     4535.10    243.70 o 
   4  19   1     1022.58      623.21    234.61 o 
   5  19   1       19.30        5.99    244.32 o 
   6  19   1     2802.75     2810.56    395.01 o 
  -5  20   1     1968.77     2469.29    473.35 o 
  -4  20   1      554.79      179.42    385.30 o 
  -3  20   1      392.84        9.09    362.77 o 
  -2  20   1       36.01       13.64    372.07 o 
  -1  20   1       25.56        0.21    273.06 o 
   0  20   1      296.08       16.54    288.15 o 
   1  20   1     1235.93      996.52    333.21 o 
   2  20   1        0.01      302.20    355.95 o 
   3  20   1      342.50      472.73    382.20 o 
   4  20   1      384.29      104.18    262.31 o 
   5  20   1      295.81        1.45    319.36 o 
  -4  21   1      938.09     1549.04    656.29 o 
  -3  21   1     1543.25     1538.09    626.73 o 
  -2  21   1     1672.97     2136.08    630.45 o 
  -1  21   1      273.33      819.38    555.83 o 
   0  21   1       25.94      148.83    382.61 o 
   1  21   1      360.81      138.70    389.64 o 
   2  21   1     1495.63      870.02    414.65 o 
   3  21   1      224.12      212.49    390.05 o 
  -1  22   1      720.79        3.10    606.26 o 
   0  22   1      562.19      357.39    428.91 o 
   1  22   1      513.69      663.93    605.02 o 
  -2 -21   2       92.67        0.62    400.59 o 
  -1 -21   2     3058.60     3805.64    475.42 o 
   0 -21   2       19.52        8.27    384.06 o 
   1 -21   2      231.73       43.61    385.50 o 
   2 -21   2     7519.26     6265.21    464.88 o 
   3 -21   2       92.09        1.65    643.26 o 
  -4 -20   2        5.34       15.71    418.58 o 
  -3 -20   2       18.99        2.48    390.26 o 
  -2 -20   2      466.59      133.53    376.00 o 
  -1 -20   2      332.88        6.20    365.66 o 
   0 -20   2     2468.96     3059.43    442.55 o 
   1 -20   2        5.55      132.91    372.27 o 
   2 -20   2      211.03        0.21    342.92 o 
   3 -20   2       20.02       99.84    558.10 o 
   4 -20   2       20.04        0.41    589.73 o 
   5 -20   2     1671.84     2040.38    639.34 o 
  -5 -19   2      561.25      570.30    286.91 o 
  -4 -19   2      607.27      311.09    257.35 o 
  -3 -19   2     2611.29     3583.84    467.77 o 
  -2 -19   2     5274.19     5658.12    414.86 o 
  -1 -19   2      355.01      212.70    336.10 o 
   0 -19   2       45.53       31.21    316.26 o 
   1 -19   2       94.57       22.74    350.36 o 
   2 -19   2      419.32      199.68    340.65 o 
   3 -19   2     4240.97     5841.05    731.32 o 
   4 -19   2       50.17        1.45    537.43 o 
   5 -19   2       14.10        0.21    517.59 o 
   6 -19   2      575.86      632.52    583.94 o 
  -6 -18   2     1789.77     1179.25    301.38 o 
  -5 -18   2      709.71      606.88    259.41 o 
  -4 -18   2     1418.22     1793.78    269.54 o 
  -3 -18   2      423.10       92.40    330.93 o 
  -2 -18   2      553.24      611.02    317.50 o 
  -1 -18   2     1160.94      971.10    317.08 o 
   0 -18   2      779.88      479.35    310.47 o 
   1 -18   2     1040.21     1367.56    331.76 o 
   2 -18   2      510.39      697.01    307.78 o 
   3 -18   2      729.73      551.69    319.77 o 
   4 -18   2      333.88      171.56    503.33 o 
   5 -18   2      403.86     1312.57    533.30 o 
   6 -18   2     2088.64     1630.07    572.57 o 
   7 -18   2       10.84        0.83    504.98 o 
  -7 -17   2     1653.62     1813.63    251.97 o 
  -6 -17   2      303.35      359.46    208.98 o 
  -5 -17   2     1290.46     1450.03    270.99 o 
  -4 -17   2      227.99       58.08    218.90 o 
  -3 -17   2      207.79      461.57    196.78 o 
  -2 -17   2     1242.53      825.37    296.62 o 
  -1 -17   2     1814.35     2420.72    331.35 o 
   0 -17   2       35.65       15.09    251.35 o 
   1 -17   2      730.46      459.71    286.08 o 
   2 -17   2      768.95      530.82    274.09 o 
   3 -17   2      868.06      644.92    238.54 o 
   4 -17   2     2683.22     3602.03    392.12 o 
   5 -17   2       84.82      220.55    323.70 o 
   6 -17   2     1312.32      908.26    330.73 o 
   7 -17   2     2763.97     3239.68    400.39 o 
   8 -17   2        0.58        0.00    359.87 o 
  -8 -16   2      237.16      409.69    259.21 o 
  -7 -16   2      168.62        5.58    210.63 o 
  -6 -16   2      394.03      515.11    197.61 o 
  -5 -16   2      576.73      605.64    179.63 o 
  -4 -16   2       23.44       64.70    205.88 o 
  -3 -16   2     1213.34     1125.30    181.69 o 
  -2 -16   2      778.47      710.86    153.58 o 
  -1 -16   2       17.87        8.89    199.06 o 
   0 -16   2      922.13      755.09    230.68 o 
   1 -16   2      520.62      428.29    204.64 o 
   2 -16   2      156.75      179.21    208.15 o 
   3 -16   2       51.98      207.74    202.57 o 
   4 -16   2       20.22       22.12    266.86 o 
   5 -16   2     4837.10     5037.80    362.15 o 
   6 -16   2     2226.51     2375.45    381.16 o 
   7 -16   2       40.34      408.65    319.98 o 
   8 -16   2       11.66        1.03    340.03 o 
  -8 -15   2     4692.34     4451.59    273.47 o 
  -7 -15   2      974.39      695.77    193.89 o 
  -6 -15   2       54.30        7.65    164.95 o 
  -5 -15   2      360.68      443.79    155.24 o 
  -4 -15   2     2063.07     1930.83    161.85 o 
  -3 -15   2     3239.05     3364.53    202.98 o 
  -2 -15   2      108.98        7.23    137.46 o 
  -1 -15   2       37.61        8.06    182.31 o 
   0 -15   2        4.08        6.20    184.59 o 
   1 -15   2       13.60        3.51    176.32 o 
   2 -15   2      422.98      469.84    193.68 o 
   3 -15   2     3063.76     3272.96    254.45 o 
   4 -15   2       45.31       30.80    207.32 o 
   5 -15   2      949.18     1211.29    301.79 o 
   6 -15   2      513.64      640.16    294.97 o 
   7 -15   2      903.47      531.02    297.45 o 
   8 -15   2     4182.37     4060.09    340.65 o 
   9 -15   2      484.86      463.84    322.25 o 
  -9 -14   2     1209.92     1033.94    239.16 o 
  -8 -14   2      445.30      243.29    197.40 o 
  -7 -14   2     2155.38     2649.33    219.31 o 
  -6 -14   2      115.44        3.31    158.54 o 
  -5 -14   2       90.06        3.31    141.18 o 
  -4 -14   2     1762.64     1808.46    158.75 o 
  -3 -14   2      862.74      966.96    128.78 o 
  -2 -14   2     2923.46     3244.85    160.20 o 
  -1 -14   2     1946.40     2057.12    203.19 o 
   0 -14   2        3.77        0.21    164.95 o 
   1 -14   2     3733.57     3672.10    240.60 o 
   2 -14   2      860.79      624.66    185.00 o 
   3 -14   2        7.10        0.83    179.63 o 
   4 -14   2      168.82       14.26    192.65 o 
   5 -14   2      484.57      716.23    276.16 o 
   6 -14   2     2186.32     2326.25    319.36 o 
   7 -14   2       12.49        0.41    275.12 o 
   8 -14   2      133.64      260.65    253.21 o 
   9 -14   2     4493.55     4529.72    386.54 o 
  10 -14   2        3.17        6.20    315.84 o 
  -9 -13   2      186.66        0.62    207.74 o 
  -8 -13   2       51.47        0.21    167.02 o 
  -7 -13   2      552.62      462.81    156.06 o 
  -6 -13   2      914.56      926.24    146.14 o 
  -5 -13   2        0.52        0.41    125.88 o 
  -4 -13   2     8607.46     8504.86    210.43 o 
  -3 -13   2     7015.12     7243.96    162.26 o 
  -2 -13   2      370.96      319.77    120.30 o 
  -1 -13   2    10246.97     9475.33    163.30 o 
   0 -13   2       95.82       17.78    151.72 o 
   1 -13   2      636.93      883.25    185.62 o 
   2 -13   2     9381.16     9029.47    263.34 o 
   3 -13   2      376.26      547.15    160.40 o 
   4 -13   2     2242.51     2734.49    226.13 o 
   5 -13   2     1537.50     1651.98    240.60 o 
   6 -13   2     1644.76     1496.54    280.70 o 
   7 -13   2     1618.82     1761.12    315.84 o 
   8 -13   2      258.88        3.10    242.26 o 
   9 -13   2     2221.76     2459.58    330.11 o 
  10 -13   2        5.11      134.98    387.16 o 
 -10 -12   2     1115.21     1165.61    268.30 o 
  -9 -12   2      251.39        2.27    184.59 o 
  -8 -12   2      349.96      213.73    163.92 o 
  -7 -12   2      566.06      352.43    145.73 o 
  -6 -12   2     2393.45     2940.78    166.81 o 
  -5 -12   2     9575.08     9555.53    223.86 o 
  -4 -12   2       70.18       25.01    105.01 o 
  -3 -12   2      319.69      330.11    106.45 o 
  -2 -12   2      230.62      161.64     87.44 o 
  -1 -12   2     8671.60     8235.52    208.36 o 
   0 -12   2    25694.32    27268.45    467.98 o 
   1 -12   2     1437.67     1160.44    155.44 o 
   2 -12   2     2558.59     2526.34    190.17 o 
   3 -12   2     2945.36     3134.26    193.48 o 
   4 -12   2     1592.15     1840.91    183.76 o 
   5 -12   2     5632.61     5675.48    316.26 o 
   6 -12   2     2604.19     2766.53    300.34 o 
   7 -12   2      102.20      118.23    241.02 o 
   8 -12   2      283.61      529.99    224.69 o 
   9 -12   2      284.15       25.22    240.40 o 
  10 -12   2     2373.48     2592.90    700.31 o 
 -10 -11   2        0.16       16.33    274.92 o 
  -9 -11   2      201.19      176.73    195.34 o 
  -8 -11   2     4121.91     4137.40    189.55 o 
  -7 -11   2      166.24      276.57    135.18 o 
  -6 -11   2     2975.65     3300.04    156.06 o 
  -5 -11   2     2553.92     2493.68    140.35 o 
  -4 -11   2      896.10      860.72    100.46 o 
  -3 -11   2    10840.01    10694.48    149.45 o 
  -2 -11   2     9636.62     9468.72    142.63 o 
  -1 -11   2        0.42       26.87     94.67 o 
   0 -11   2      424.45      394.39    128.16 o 
   1 -11   2     9930.47     9379.21    253.63 o 
   2 -11   2    18688.08    18994.90    326.80 o 
   3 -11   2    19161.48    19335.34    385.92 o 
   4 -11   2      494.96      582.29    144.28 o 
   5 -11   2     2055.27     1995.11    193.27 o 
   6 -11   2     2199.54     2353.54    259.21 o 
   7 -11   2     6574.80     6359.68    331.35 o 
   8 -11   2     1001.37     1188.34    251.77 o 
   9 -11   2      322.40       51.88    249.08 o 
  10 -11   2       96.33        0.62    570.71 o 
  11 -11   2      169.18        3.72    564.30 o 
 -10 -10   2      617.61      716.85    276.78 o 
  -9 -10   2     4134.45     3933.59    221.38 o 
  -8 -10   2       89.27      143.04    144.07 o 
  -7 -10   2     1297.60     1464.71    152.55 o 
  -6 -10   2      503.04      609.36    128.36 o 
  -5 -10   2     3705.12     3750.86    153.17 o 
  -4 -10   2    22650.79    22503.50    284.63 o 
  -3 -10   2      176.99      140.15     75.03 o 
  -2 -10   2     2611.33     2344.03    107.69 o 
  -1 -10   2     5031.73     5247.81    111.00 o 
   0 -10   2     3786.55     3643.58    142.21 o 
   1 -10   2    14638.50    14693.38    312.12 o 
   2 -10   2     1291.47     1204.47    159.16 o 
   3 -10   2    14889.99    14336.82    279.67 o 
   4 -10   2    15862.30    15182.03    278.84 o 
   5 -10   2     3848.01     3810.80    208.36 o 
   6 -10   2     6234.37     6401.43    313.57 o 
   7 -10   2       80.35      124.02    177.77 o 
   8 -10   2        6.54        0.83    200.92 o 
   9 -10   2     1105.85     1018.64    242.46 o 
  10 -10   2      657.51      575.26    532.68 o 
  11 -10   2     1777.18     1399.60    662.69 o 
 -11  -9   2       34.33        9.92    423.74 o 
 -10  -9   2       31.34        0.62    232.75 o 
  -9  -9   2     3582.47     3690.91    222.62 o 
  -8  -9   2     1150.41     1097.39    170.12 o 
  -7  -9   2     5547.83     5380.52    177.56 o 
  -6  -9   2     2370.22     2433.95    145.31 o 
  -5  -9   2     1448.94     1759.05    121.75 o 
  -4  -9   2     6251.23     5818.52    124.44 o 
  -3  -9   2     5089.72     5376.59    115.75 o 
  -2  -9   2    21247.26    20859.79    228.62 o 
  -1  -9   2     2388.76     2526.14     61.80 o 
   0  -9   2      275.30      213.73     83.10 o 
   1  -9   2        4.88      139.94     85.37 o 
   2  -9   2      551.57      627.35     83.92 o 
   3  -9   2     3107.32     2812.63    132.91 o 
   4  -9   2      919.12     1213.15    133.12 o 
   5  -9   2      100.19      186.45    133.53 o 
   6  -9   2     5943.93     5393.95    225.51 o 
   7  -9   2     2163.85     2096.40    219.93 o 
   8  -9   2     1222.71     1135.01    212.29 o 
   9  -9   2     1930.95     2322.12    519.86 o 
  10  -9   2      417.24      866.09    508.91 o 
  11  -9   2        3.42       36.17    596.34 o 
 -11  -8   2     2362.29     2768.39    452.06 o 
 -10  -8   2     1913.40     2191.48    337.13 o 
  -9  -8   2     1868.05     2105.70    204.02 o 
  -8  -8   2      432.63      199.68    141.59 o 
  -7  -8   2      212.79       91.57    113.69 o 
  -6  -8   2     8666.07     9286.20    190.37 o 
  -5  -8   2     4408.36     4224.01    140.56 o 
  -4  -8   2     4428.38     4169.64    111.62 o 
  -3  -8   2     4932.18     5126.06    115.13 o 
  -2  -8   2     2054.01     2089.99     82.89 o 
  -1  -8   2    23095.23    23550.25    271.61 o 
   0  -8   2     1780.21     1462.23    111.62 o 
   1  -8   2     9854.64    10839.79    193.89 o 
   2  -8   2      120.15       68.42     72.55 o 
   3  -8   2      281.08      335.48     97.77 o 
   4  -8   2     4623.58     4605.58    153.17 o 
   5  -8   2     7811.78     7532.93    202.57 o 
   6  -8   2        1.34        3.72    115.13 o 
   7  -8   2      540.71      311.92    134.98 o 
   8  -8   2      111.12        2.48    161.64 o 
   9  -8   2     1267.02      443.59    427.46 o 
  10  -8   2     5153.56     5003.07    587.45 o 
  11  -8   2      337.90      904.33    592.83 o 
  12  -8   2      176.10        1.03    648.23 o 
 -11  -7   2      493.04      190.37    377.24 o 
 -10  -7   2      225.27      205.05    278.22 o 
  -9  -7   2      183.37      297.65    196.99 o 
  -8  -7   2    11176.61    11512.41    262.93 o 
  -7  -7   2       98.97       39.27    113.89 o 
  -6  -7   2      783.31      694.73    108.93 o 
  -5  -7   2        0.27       39.48     79.37 o 
  -4  -7   2      928.91      988.46     99.01 o 
  -3  -7   2     7018.62     6349.34    110.17 o 
  -2  -7   2        8.45       23.56     63.04 o 
  -1  -7   2     1637.78     1441.35     45.89 o 
   0  -7   2      128.67      156.68     63.46 o 
   1  -7   2      373.66      426.02     67.59 o 
   2  -7   2     5988.15     5833.20     85.37 o 
   3  -7   2       24.08        8.89     74.83 o 
   4  -7   2     4176.22     4625.43    155.44 o 
   5  -7   2     9086.21     9542.10    188.31 o 
   6  -7   2      499.83      316.88     90.95 o 
   7  -7   2     1488.13     1305.13    139.11 o 
   8  -7   2      175.61      386.74    242.67 o 
   9  -7   2      305.47      268.72    269.54 o 
  10  -7   2        0.71       71.11    309.44 o 
  11  -7   2        8.64        0.41    389.64 o 
  12  -7   2     1731.30     1945.09    591.79 o 
 -11  -6   2      610.75      339.20    377.86 o 
 -10  -6   2     7348.68     6742.29    389.43 o 
  -9  -6   2     5297.28     4949.33    300.34 o 
  -8  -6   2      411.03      458.47    138.70 o 
  -7  -6   2      703.10      637.48    120.51 o 
  -6  -6   2       39.75       35.14     89.09 o 
  -5  -6   2    11998.44    11784.22    177.56 o 
  -4  -6   2      664.97      431.39     65.11 o 
  -3  -6   2     1313.91     1499.23     78.34 o 
  -2  -6   2      178.24      305.30     81.85 o 
  -1  -6   2     5912.16     5880.12    110.79 o 
   0  -6   2    18823.83    20759.33    237.92 o 
   1  -6   2      978.66     1321.46     60.77 o 
   2  -6   2     4357.02     4784.38    175.49 o 
   3  -6   2     1798.58     1798.95    146.35 o 
   4  -6   2      328.57      327.01     69.66 o 
   5  -6   2       20.92       90.95     80.61 o 
   6  -6   2     2143.80     1808.66    142.21 o 
   7  -6   2      407.74      391.70    116.17 o 
   8  -6   2      732.39      576.71    235.44 o 
   9  -6   2      294.07      381.99    246.39 o 
  10  -6   2        3.47       38.24    283.19 o 
  11  -6   2     5982.87     5844.98    444.62 o 
  12  -6   2       96.79       14.06    411.76 o 
 -12  -5   2     2743.94     2842.39    486.38 o 
 -11  -5   2      338.14        0.83    340.44 o 
 -10  -5   2       19.54        0.00    259.62 o 
  -9  -5   2      194.40       14.68    222.00 o 
  -8  -5   2       49.21      102.32    163.09 o 
  -7  -5   2     8195.63     7554.43    199.47 o 
  -6  -5   2      174.81      142.63     84.13 o 
  -5  -5   2     1967.23     1845.87    103.97 o 
  -4  -5   2     5720.76     5786.90    106.87 o 
  -3  -5   2      945.72     1027.94     64.70 o 
  -2  -5   2     2277.50     1993.04     66.56 o 
  -1  -5   2       71.00      177.15     61.18 o 
   0  -5   2      628.03      707.96     51.47 o 
   1  -5   2     6592.39     7806.19    202.78 o 
   2  -5   2       16.18        1.86     56.64 o 
   3  -5   2     1559.37     1425.23     80.20 o 
   4  -5   2       35.78      148.83     76.69 o 
   5  -5   2     4272.56     4562.59    112.86 o 
   6  -5   2      315.63      301.17    113.69 o 
   7  -5   2      697.27      552.93    159.16 o 
   8  -5   2     2324.69     2881.67    255.90 o 
   9  -5   2     1366.39     1065.56    268.10 o 
  10  -5   2       53.59        5.79    231.30 o 
  11  -5   2        1.29       57.67    283.60 o 
  12  -5   2      862.90     1209.63    435.11 o 
 -12  -4   2       14.48        1.86    405.76 o 
 -11  -4   2     1443.46     1268.75    320.19 o 
 -10  -4   2      197.42       10.96    265.20 o 
  -9  -4   2     3553.90     3606.17    283.19 o 
  -8  -4   2     5676.26     5252.57    216.63 o 
  -7  -4   2     2217.27     1960.59    156.48 o 
  -6  -4   2     8178.97     7857.04    163.30 o 
  -5  -4   2      110.69      175.91     67.39 o 
  -4  -4   2     3692.48     3287.63     88.88 o 
  -3  -4   2       96.49      105.21     52.30 o 
  -2  -4   2     1666.63     1554.21     77.31 o 
  -1  -4   2     3010.94     2622.67     46.10 o 
   0  -4   2     9751.49     9750.66     94.46 o 
   1  -4   2      372.44      203.60     75.65 o 
   2  -4   2     2310.81     1904.78     62.22 o 
   3  -4   2     2937.57     3047.86    120.51 o 
   4  -4   2     6057.08     5742.87    146.35 o 
   5  -4   2     1339.46     1075.07    113.07 o 
   6  -4   2      781.41      685.23    120.30 o 
   7  -4   2      583.53      491.54    153.37 o 
   8  -4   2     2139.27     2335.76    235.64 o 
   9  -4   2     2514.88     3025.33    272.44 o 
  10  -4   2     3304.08     3266.34    282.15 o 
  11  -4   2     2800.87     3902.37    423.54 o 
  12  -4   2      604.45      763.15    416.92 o 
 -12  -3   2      127.96        1.45    409.89 o 
 -11  -3   2      345.45        2.48    292.69 o 
 -10  -3   2      647.90      776.80    271.40 o 
  -9  -3   2      216.86       20.46    217.45 o 
  -8  -3   2     1189.99     1183.38    180.25 o 
  -7  -3   2       55.03       73.17    119.89 o 
  -6  -3   2     2389.38     2218.97    119.89 o 
  -5  -3   2      296.22      519.66     74.83 o 
  -4  -3   2      101.69       55.81     53.74 o 
  -3  -3   2      337.34      476.04     62.01 o 
  -2  -3   2     6226.74     6607.10    115.96 o 
  -1  -3   2      283.66      499.19     53.12 o 
   0  -3   2     1611.40     1470.91     34.52 o 
   1  -3   2      131.44        0.21     75.45 o 
   2  -3   2      337.60      591.79     70.69 o 
   3  -3   2     8094.16     8549.50    126.71 o 
   4  -3   2    38813.60    42535.23    469.22 o 
   5  -3   2     1449.23     1598.24     86.82 o 
   6  -3   2     1630.42     1904.78    157.10 o 
   7  -3   2     6275.41     6021.51    190.79 o 
   8  -3   2     3473.40     3598.72    173.43 o 
   9  -3   2      983.34      781.14    212.91 o 
  10  -3   2        0.17       17.36    211.05 o 
  11  -3   2       47.96       16.12    309.85 o 
  12  -3   2     2229.05     2530.68    453.30 o 
 -12  -2   2      523.85      152.96    418.99 o 
 -11  -2   2      249.36      517.79    312.74 o 
 -10  -2   2     5972.32     5784.21    340.24 o 
  -9  -2   2       75.41        5.99    219.73 o 
  -8  -2   2     1404.80     1496.33    242.05 o 
  -7  -2   2     2104.72     2060.84    149.86 o 
  -6  -2   2        4.75       63.04    100.87 o 
  -5  -2   2    20943.89    20821.34    237.50 o 
  -4  -2   2    13970.62    14143.34    144.69 o 
  -3  -2   2      747.27      810.90     53.74 o 
  -2  -2   2       29.18       34.31     35.35 o 
  -1  -2   2     2971.21     3247.74     71.93 o 
   0  -2   2    96835.51   108981.41    816.48 o 
   1  -2   2    30686.29    27563.83    201.12 o 
   2  -2   2     2683.88     2452.55     66.35 o 
   3  -2   2    38877.05    42543.29    596.96 o 
   4  -2   2     9599.38     9936.70    210.63 o 
   5  -2   2    39567.32    41655.50    545.91 o 
   6  -2   2     8256.82     8323.16    253.83 o 
   7  -2   2     6158.86     5713.31    173.01 o 
   8  -2   2     8223.45     7916.99    242.88 o 
   9  -2   2      778.81     1008.51    221.38 o 
  10  -2   2     8693.23     8732.64    439.04 o 
  11  -2   2     3188.15     3850.49    401.42 o 
  12  -2   2      588.18      747.65    385.92 o 
 -12  -1   2     1502.33     1133.15    435.73 o 
 -11  -1   2      315.01      365.45    307.58 o 
 -10  -1   2      373.49       15.50    248.87 o 
  -9  -1   2     3401.66     3388.09    281.53 o 
  -8  -1   2      161.76      272.85    198.02 o 
  -7  -1   2     2050.42     2390.12    158.54 o 
  -6  -1   2     7627.06     7442.19    201.54 o 
  -5  -1   2     1387.11     1341.10     85.99 o 
  -4  -1   2     2276.13     2389.50    100.46 o 
  -3  -1   2       53.71       65.53     54.36 o 
  -2  -1   2    14670.59    13535.42    125.06 o 
  -1  -1   2      671.68     1754.09    114.51 o 
   1  -1   2    10473.87    10662.02    102.11 o 
   2  -1   2       28.02      113.48     54.16 o 
   3  -1   2    26064.72    29006.63    364.42 o 
   4  -1   2    16292.15    17633.13    418.16 o 
   5  -1   2     1211.40     1305.55    105.83 o 
   6  -1   2     5587.86     5552.70    132.50 o 
   7  -1   2     1674.87     1675.34    127.74 o 
   8  -1   2    11104.71    11081.22    263.55 o 
   9  -1   2      450.00      413.00    190.99 o 
  10  -1   2      576.86      613.09    255.69 o 
  11  -1   2     1207.93     1100.91    315.02 o 
  12  -1   2      612.69      149.65    363.39 o 
 -12   0   2       26.61        9.30    356.57 o 
 -11   0   2     1794.48     2265.48    330.73 o 
 -10   0   2       11.53        0.00    250.73 o 
  -9   0   2      663.72      630.66    243.08 o 
  -8   0   2       33.20       65.94    170.53 o 
  -7   0   2        3.14       28.94    109.55 o 
  -6   0   2      973.35      702.18    105.83 o 
  -5   0   2       98.23       77.31     99.63 o 
  -4   0   2     4352.32     4128.92    137.25 o 
  -3   0   2      930.14     1126.75     70.69 o 
  -2   0   2     7295.61     8936.25    249.49 o 
  -1   0   2    43109.40    43431.09    337.13 o 
   2   0   2    79019.23    81481.66    745.79 o 
   3   0   2     3703.11     4559.69    139.94 o 
   4   0   2    63440.36    63365.88    592.41 o 
   5   0   2      394.31      463.84     91.98 o 
   6   0   2     1735.96     1616.22    106.87 o 
   7   0   2      522.47      267.89    111.83 o 
   8   0   2      115.89       65.11    131.26 o 
   9   0   2     9255.46     9579.10    340.44 o 
  10   0   2      233.98      188.51    284.43 o 
  11   0   2     2242.76     2252.87    357.19 o 
  12   0   2      199.33      117.41    331.97 o 
 -12   1   2      192.83      147.59    352.43 o 
 -11   1   2       62.40        7.44    299.93 o 
 -10   1   2     4622.32     4452.21    322.25 o 
  -9   1   2        1.15       67.80    209.39 o 
  -8   1   2     1991.93     1919.46    209.60 o 
  -7   1   2      137.15       46.92    168.67 o 
  -6   1   2      159.17       66.56    106.25 o 
  -5   1   2      975.19      795.19    132.50 o 
  -4   1   2      211.27      141.18     83.30 o 
  -3   1   2       78.34       76.07     48.58 o 
  -2   1   2      213.89       20.46     64.08 o 
  -1   1   2    12806.51    14112.34    180.66 o 
   1   1   2    26091.63    26496.83    516.55 o 
   2   1   2    34503.39    40404.52    766.67 o 
   3   1   2    12495.29    12816.09    232.13 o 
   4   1   2    29677.44    31348.39    445.86 o 
   5   1   2     4298.55     5036.56    167.84 o 
   6   1   2        8.55       52.92     92.19 o 
   7   1   2    14644.42    14100.34    281.94 o 
   8   1   2     2464.71     2728.29    172.39 o 
   9   1   2       13.89       83.10    147.79 o 
  10   1   2        8.00        8.06    257.55 o 
  11   1   2      151.58        0.00    325.97 o 
  12   1   2      478.07        3.51    364.63 o 
 -12   2   2       14.31        1.03    329.28 o 
 -11   2   2     2658.21     2691.71    344.78 o 
 -10   2   2     3142.47     3442.87    299.31 o 
  -9   2   2      372.32      106.45    204.64 o 
  -8   2   2     7766.76     7291.50    324.11 o 
  -7   2   2     2647.39     2644.58    236.26 o 
  -6   2   2     4206.57     3889.76    174.25 o 
  -5   2   2    11914.83    12295.82    282.15 o 
  -4   2   2     5865.23     5245.13    149.45 o 
  -3   2   2    21210.67    22510.12    314.81 o 
  -2   2   2     2202.32     1111.04     80.41 o 
  -1   2   2     5790.56     7170.16    197.82 o 
   0   2   2   159301.59   152437.31   1181.32 o 
   1   2   2     3838.31     5422.06    168.46 o 
   2   2   2      163.07      285.25     55.81 o 
   3   2   2     7532.09     6718.93     75.65 o 
   4   2   2    47421.14    47601.77    495.06 o 
   5   2   2    80785.09    83845.53    785.68 o 
   6   2   2     2023.01     2094.95    123.20 o 
   7   2   2      418.49      175.70    112.65 o 
   8   2   2       37.96       29.97    124.85 o 
   9   2   2      726.99      828.88    171.56 o 
  10   2   2     5013.34     4609.72    333.00 o 
  11   2   2     2151.45     2312.20    391.70 o 
  12   2   2      118.29        4.96    372.89 o 
 -12   3   2     1672.76     1606.09    375.58 o 
 -11   3   2      882.59     1184.62    290.21 o 
 -10   3   2     1269.38     1144.11    250.11 o 
  -9   3   2        4.63       35.35    233.16 o 
  -8   3   2      654.13      553.76    236.68 o 
  -7   3   2     5076.54     4909.23    258.79 o 
  -6   3   2      708.58     1023.60    159.58 o 
  -5   3   2     1828.18     2152.21    104.59 o 
  -4   3   2     9599.92     9676.66    178.80 o 
  -3   3   2      106.78       22.53     69.87 o 
  -2   3   2     2212.14     2247.29     56.22 o 
  -1   3   2      121.09       17.36     87.44 o 
   0   3   2     9416.21     7329.95     39.27 o 
   1   3   2     8154.91     9096.03    152.96 o 
   2   3   2     1463.80     2003.59     67.59 o 
   3   3   2    12449.66    12123.01    124.64 o 
   4   3   2     8534.01     9011.49    135.18 o 
   5   3   2     5309.31     5121.10    130.84 o 
   6   3   2     1537.24     1487.03    129.81 o 
   7   3   2     2336.18     2417.41    152.34 o 
   8   3   2     3492.79     3431.29    196.99 o 
   9   3   2      781.00      746.20    178.80 o 
  10   3   2       51.76        1.45    253.42 o 
  11   3   2      204.69      188.93    304.06 o 
  12   3   2      923.85      339.62    390.88 o 
 -12   4   2      190.76       82.68    357.60 o 
 -11   4   2      501.71      246.19    287.73 o 
 -10   4   2      685.11      106.04    243.91 o 
  -9   4   2     7373.41     7666.88    375.38 o 
  -8   4   2     9995.29     9261.60    359.25 o 
  -7   4   2     1488.90     1817.14    251.77 o 
  -6   4   2     6804.94     6688.34    270.16 o 
  -5   4   2    11440.78    11169.69    202.78 o 
  -4   4   2     5357.98     5125.24    143.66 o 
  -3   4   2     1801.71     2040.79    135.18 o 
  -2   4   2    12437.17    13110.85    250.94 o 
  -1   4   2    27989.36    26900.31    263.34 o 
   0   4   2      478.88      908.67     49.61 o 
   1   4   2      117.86       78.96     30.80 o 
   2   4   2       59.12       90.54     41.75 o 
   3   4   2        4.53        1.03     40.10 o 
   4   4   2     2016.58     1866.13     54.78 o 
   5   4   2      103.18        1.45     44.23 o 
   6   4   2      339.54      121.96     97.56 o 
   7   4   2     4941.09     4561.14    170.74 o 
   8   4   2     5657.88     5504.33    192.65 o 
   9   4   2      203.88      288.15    180.87 o 
  10   4   2      224.08        1.45    271.40 o 
  11   4   2     2918.88     2951.53    399.97 o 
  12   4   2      724.65       38.65    385.09 o 
 -12   5   2       38.84        0.21    340.03 o 
 -11   5   2      421.96      411.14    300.13 o 
 -10   5   2      867.38     1260.07    352.43 o 
  -9   5   2     2790.88     2975.10    351.81 o 
  -8   5   2     7988.89     8172.06    343.54 o 
  -7   5   2      525.06      358.84    148.62 o 
  -6   5   2     3331.16     3028.63    198.44 o 
  -5   5   2      955.87     1103.80     97.77 o 
  -4   5   2     1540.17     1583.77     79.79 o 
  -3   5   2     8621.12     8389.72     99.01 o 
  -2   5   2     1538.40     1596.17     79.37 o 
  -1   5   2     1567.16     1553.59     57.46 o 
   0   5   2      648.24      620.11     43.82 o 
   1   5   2     4984.67     5418.14     81.65 o 
   2   5   2      912.66      765.01     42.58 o 
   3   5   2     2893.62     2759.50     70.07 o 
   4   5   2    12916.35    12680.91    150.89 o 
   5   5   2     3591.56     3252.70     75.86 o 
   6   5   2     8541.08     8759.93    173.63 o 
   7   5   2     4041.25     3799.64    191.20 o 
   8   5   2     1019.41     1081.27    170.74 o 
   9   5   2      473.14      759.43    205.88 o 
  10   5   2      920.21      771.63    245.56 o 
  11   5   2       35.93      211.87    328.87 o 
  12   5   2      330.03        0.00    355.12 o 
 -12   6   2        9.13        1.03    437.59 o 
 -11   6   2     2771.53     2057.54    591.59 o 
 -10   6   2     1538.18     1319.60    339.20 o 
  -9   6   2       59.65       68.21    273.06 o 
  -8   6   2     3300.85     3458.58    231.72 o 
  -7   6   2       50.06       18.40    162.68 o 
  -6   6   2     7722.67     7214.19    236.06 o 
  -5   6   2    31936.21    33071.89    465.71 o 
  -4   6   2        3.76        5.17     72.76 o 
  -3   6   2     4300.76     4076.01     91.57 o 
  -2   6   2    12211.53    12906.83    237.30 o 
  -1   6   2     6160.61     6231.73    192.03 o 
   0   6   2    13202.40    13866.77    126.50 o 
   1   6   2       88.61      171.77     62.01 o 
   2   6   2     2737.05     2546.60     67.18 o 
   3   6   2     1059.85      790.64     54.16 o 
   4   6   2       18.48       77.10     58.91 o 
   5   6   2     3093.47     2885.39     95.91 o 
   6   6   2     3508.75     3411.66    108.31 o 
   7   6   2     5242.06     4840.19    202.98 o 
   8   6   2       69.87      116.79    150.89 o 
   9   6   2      222.65      116.37    199.26 o 
  10   6   2     5758.06     5043.59    278.43 o 
  11   6   2      756.55      714.58    336.51 o 
  12   6   2      582.50      435.94    389.64 o 
 -11   7   2        0.15       13.85    579.81 o 
 -10   7   2       15.15        3.93    473.15 o 
  -9   7   2      723.78      675.30    292.49 o 
  -8   7   2      529.26      417.75    207.94 o 
  -7   7   2     7704.23     7092.03    287.32 o 
  -6   7   2        8.99       50.44    129.40 o 
  -5   7   2     2985.12     3233.89    148.41 o 
  -4   7   2    14436.75    14953.21    187.07 o 
  -3   7   2      449.48      502.29     90.74 o 
  -2   7   2    12248.04    11956.20    184.38 o 
  -1   7   2     1486.89     1272.27    125.06 o 
   0   7   2      165.80      111.21     37.83 o 
   1   7   2       72.69       90.12     44.65 o 
   2   7   2      366.95      324.53     47.54 o 
   3   7   2     3995.44     3643.99     71.73 o 
   4   7   2     1633.07     1321.67     67.39 o 
   5   7   2       39.62       70.69     69.87 o 
   6   7   2       15.91       84.54     82.89 o 
   7   7   2     1650.75     1654.67    110.59 o 
   8   7   2     3869.07     3863.10    207.74 o 
   9   7   2      382.44      177.77    200.50 o 
  10   7   2     1037.15     1221.83    260.45 o 
  11   7   2     1781.72     2114.17    407.83 o 
  12   7   2     1156.55     1380.37    436.35 o 
 -11   8   2     1501.60     1638.13    602.75 o 
  -9   8   2     4240.49     4299.04    379.72 o 
  -8   8   2      140.72       18.60    237.09 o 
  -7   8   2      227.03      250.94    168.88 o 
  -6   8   2     1704.07     1741.07    161.44 o 
  -5   8   2     8236.61     7778.29    194.10 o 
  -4   8   2     5127.75     4606.62    127.12 o 
  -3   8   2        0.21       41.13     74.41 o 
  -2   8   2     6374.93     6450.01    195.75 o 
  -1   8   2    11748.32    11913.41    231.51 o 
   0   8   2    15326.56    14423.22    148.41 o 
   1   8   2    21700.76    22982.64    257.76 o 
   2   8   2      140.75      201.74     58.08 o 
   3   8   2     3501.42     3362.67     86.61 o 
   4   8   2      764.67      616.19     83.51 o 
   5   8   2      846.72      777.00     86.61 o 
   6   8   2     1689.75     1543.05    122.58 o 
   7   8   2      616.87      910.53     97.15 o 
   8   8   2      118.01      139.53    138.70 o 
   9   8   2     2114.85     2420.51    289.59 o 
  10   8   2     1568.87     2008.75    286.91 o 
  11   8   2     2673.41     2872.99    434.49 o 
  12   8   2      484.94        0.21    399.35 o 
 -11   9   2      356.91      461.36    647.19 o 
 -10   9   2      472.88      326.18    557.69 o 
  -9   9   2     2542.36     2628.25    363.80 o 
  -8   9   2     2397.40     2360.98    312.74 o 
  -7   9   2     4570.64     4230.21    251.56 o 
  -6   9   2     2420.14     2329.56    216.42 o 
  -5   9   2     1204.84     1152.17    150.07 o 
  -4   9   2     2959.52     3218.80    255.69 o 
  -3   9   2     3150.66     3489.17    138.08 o 
  -2   9   2      343.77      420.02    113.69 o 
  -1   9   2      210.95      255.07    122.58 o 
   0   9   2     3474.64     3493.31     89.09 o 
   1   9   2       26.93        2.07     51.88 o 
   2   9   2     6084.54     5920.64     70.69 o 
   3   9   2      304.81      327.21     68.21 o 
   4   9   2    10820.58    10535.73    150.07 o 
   5   9   2     2437.47     2438.08    115.13 o 
   6   9   2      363.45      164.74     92.81 o 
   7   9   2    11560.79    11039.26    236.88 o 
   8   9   2      256.22      228.20    115.75 o 
   9   9   2     4048.71     4095.23    263.13 o 
  10   9   2     2139.47     2450.48    310.47 o 
  11   9   2       20.34       33.28    368.55 o 
 -11  10   2     1596.53     1866.54    679.85 o 
 -10  10   2      452.06      300.96    592.00 o 
  -9  10   2     1436.26     1552.97    366.28 o 
  -8  10   2      535.26      274.71    277.19 o 
  -7  10   2      249.01      331.55    205.46 o 
  -6  10   2     5585.43     5737.70    278.22 o 
  -5  10   2     1901.84     1990.15    224.07 o 
  -4  10   2     8264.25     8119.14    336.10 o 
  -3  10   2     1026.84      975.02    117.41 o 
  -2  10   2     1635.09     1796.26    141.18 o 
  -1  10   2     5634.65     5802.81    181.28 o 
   0  10   2     5828.30     5327.39    143.87 o 
   1  10   2       21.82       54.16     62.42 o 
   2  10   2       80.45       29.15     62.63 o 
   3  10   2      155.07       82.68     70.49 o 
   4  10   2    15519.60    15326.52    229.65 o 
   5  10   2    10009.19     9582.20    193.06 o 
   6  10   2     1396.11     1558.34    114.72 o 
   7  10   2       68.42       29.15    112.45 o 
   8  10   2       57.66       25.42    120.30 o 
   9  10   2     3488.50     3988.16    233.99 o 
  10  10   2     3591.09     4351.54    382.40 o 
  11  10   2        6.76        0.21    291.45 o 
 -10  11   2     1078.01     1186.48    398.73 o 
  -9  11   2      508.16       14.47    328.25 o 
  -8  11   2     1685.62     1454.17    343.75 o 
  -7  11   2     1323.65     1199.51    244.94 o 
  -6  11   2        6.65       50.64    183.35 o 
  -5  11   2     4518.28     4517.73    315.64 o 
  -4  11   2      530.45      417.13    201.54 o 
  -3  11   2     1270.78     1244.57    165.78 o 
  -2  11   2    16159.90    16006.99    327.83 o 
  -1  11   2      595.22      389.43    116.58 o 
   0  11   2      185.48       80.82    117.41 o 
   1  11   2     1339.85     1476.49     67.18 o 
   2  11   2       43.79       43.61     73.17 o 
   3  11   2     9872.70     9762.65    160.20 o 
   4  11   2      453.11      409.07     87.85 o 
   5  11   2       94.61       40.51     98.80 o 
   6  11   2     4885.90     4970.83    161.02 o 
   7  11   2        1.88       11.37    124.44 o 
   8  11   2     6934.16     6937.62    191.62 o 
   9  11   2      206.34        6.82    186.86 o 
  10  11   2      294.11        0.21    216.83 o 
  11  11   2     1168.08     1412.20    351.19 o 
 -10  12   2     2792.44     2734.49    453.72 o 
  -9  12   2      329.20       26.04    307.58 o 
  -8  12   2        6.53       58.50    228.20 o 
  -7  12   2      196.67       17.36    215.18 o 
  -6  12   2     1060.31     1044.06    210.43 o 
  -5  12   2      558.32      323.29    234.20 o 
  -4  12   2       91.97       12.40    208.98 o 
  -3  12   2        0.01        1.45    142.21 o 
  -2  12   2      397.49      499.19    136.22 o 
  -1  12   2      519.90      408.24    130.64 o 
   0  12   2     5451.13     6198.03    195.54 o 
   1  12   2     5983.99     6225.52    112.65 o 
   2  12   2       13.43        0.21     85.16 o 
   3  12   2      177.11       76.27     90.95 o 
   4  12   2     1839.87     1764.84    132.29 o 
   5  12   2     5027.83     4912.95    146.97 o 
   6  12   2     3040.84     3130.33    159.16 o 
   7  12   2     2328.09     2764.88    180.04 o 
   8  12   2      969.56     1236.30    173.43 o 
   9  12   2      933.61      767.49    163.30 o 
  10  12   2     2235.02     2036.25    268.10 o 
 -10  13   2      257.88      127.54    407.62 o 
  -9  13   2     3208.60     3630.14    430.57 o 
  -8  13   2      425.82      376.62    267.48 o 
  -7  13   2      292.36       68.63    221.79 o 
  -6  13   2     4317.61     4349.89    280.08 o 
  -5  13   2        4.32      227.58    240.40 o 
  -4  13   2     3207.23     2778.31    292.28 o 
  -3  13   2     1279.20     1086.85    229.24 o 
  -2  13   2      939.32      726.77    161.02 o 
  -1  13   2     2961.33     2725.60    193.27 o 
   0  13   2      539.08      321.22    154.20 o 
   1  13   2     4216.89     4002.21    165.98 o 
   2  13   2     5204.41     4909.44    127.12 o 
   3  13   2       92.31      170.53     99.84 o 
   4  13   2    14255.06    13694.58    230.68 o 
   5  13   2      417.72      459.30    124.02 o 
   6  13   2     2746.52     3066.46    178.39 o 
   7  13   2     1965.50     2162.54    184.79 o 
   8  13   2      144.20      153.99    162.26 o 
   9  13   2     1729.54     1884.52    192.65 o 
  10  13   2        8.57        3.10    236.68 o 
  -9  14   2      597.05      494.85    362.35 o 
  -8  14   2        1.59        7.65    265.82 o 
  -7  14   2      926.48      780.10    282.98 o 
  -6  14   2     4183.30     4617.36    387.57 o 
  -5  14   2     1612.48     1201.99    255.69 o 
  -4  14   2      314.26       93.84    228.82 o 
  -3  14   2     1713.76     1971.55    285.46 o 
  -2  14   2       78.90       58.91    167.84 o 
  -1  14   2      329.49      163.09    152.75 o 
   0  14   2     2266.91     2262.17    203.19 o 
   1  14   2       16.98        6.82    116.58 o 
   2  14   2      121.90       37.62     96.94 o 
   3  14   2      134.17      126.30    112.45 o 
   4  14   2     2667.64     2539.78    157.72 o 
   5  14   2      855.80      855.96    145.73 o 
   6  14   2     1730.93     2194.79    178.18 o 
   7  14   2       68.20        8.89    175.70 o 
   8  14   2      837.28      956.21    214.97 o 
   9  14   2     4029.14     4079.52    223.03 o 
  -9  15   2       56.23        1.65    318.74 o 
  -8  15   2     1316.23     1314.85    294.97 o 
  -7  15   2     3648.06     3522.86    315.84 o 
  -6  15   2       49.55        1.86    277.60 o 
  -5  15   2       33.48        8.89    262.72 o 
  -4  15   2       60.17       54.98    259.83 o 
  -3  15   2     8786.37     9198.76    391.29 o 
  -2  15   2    14159.36    14270.05    355.12 o 
  -1  15   2       81.00       61.80    179.42 o 
   0  15   2       67.64      186.45    182.11 o 
   1  15   2     3115.52     3499.09    150.27 o 
   2  15   2      893.20      963.04    147.38 o 
   3  15   2     3928.13     3814.52    159.37 o 
   4  15   2     1287.36     1363.84    158.54 o 
   5  15   2       21.01       10.54    139.53 o 
   6  15   2     1940.86     1654.88    183.14 o 
   7  15   2      753.79      632.31    194.30 o 
   8  15   2     4401.79     4395.16    257.76 o 
   9  15   2      119.60      169.50    185.62 o 
  -8  16   2        0.55        4.96    300.13 o 
  -7  16   2     1207.68      859.89    293.93 o 
  -6  16   2       11.94       26.04    306.13 o 
  -5  16   2     8119.10     8675.39    442.55 o 
  -4  16   2     3513.10     3760.99    322.25 o 
  -3  16   2      585.68      675.30    287.53 o 
  -2  16   2       50.65        1.86    185.41 o 
  -1  16   2       26.59        7.23    197.20 o 
   0  16   2     7090.41     7145.57    306.54 o 
   1  16   2      786.80      593.04    202.16 o 
   2  16   2      122.76      161.02    150.48 o 
   3  16   2      148.66      232.13    164.12 o 
   4  16   2      597.17      452.68    141.80 o 
   5  16   2     2420.82     2886.42    192.44 o 
   6  16   2       16.10        4.75    171.56 o 
   7  16   2      107.84        1.65    183.55 o 
   8  16   2      346.12      124.64    214.56 o 
  -8  17   2      346.68        2.69    337.76 o 
  -7  17   2     3119.04     3617.12    364.63 o 
  -6  17   2     5985.02     6354.92    450.41 o 
  -5  17   2      465.51      485.96    342.10 o 
  -4  17   2     4450.92     4189.90    353.67 o 
  -3  17   2     1855.74     2199.13    326.18 o 
  -2  17   2     6389.37     6177.36    368.76 o 
  -1  17   2     3776.19     3669.00    262.93 o 
   0  17   2       11.72       81.85    216.42 o 
   1  17   2     6498.57     6426.44    296.21 o 
   2  17   2      864.43      938.64    176.11 o 
   3  17   2     2692.24     2708.86    219.93 o 
   4  17   2      224.61      346.64    155.65 o 
   5  17   2     2036.22     2456.89    194.92 o 
   6  17   2      291.20      139.53    197.82 o 
   7  17   2     2005.71     2105.70    232.34 o 
   8  17   2      534.54      514.07    238.12 o 
  -7  18   2      171.62        7.23    310.06 o 
  -6  18   2     1362.13     1072.59    397.49 o 
  -5  18   2      449.32      143.45    348.09 o 
  -4  18   2     3564.41     4282.92    403.69 o 
  -3  18   2      437.00      550.66    328.45 o 
  -2  18   2       74.54      125.47    309.44 o 
  -1  18   2     4671.99     4434.64    284.63 o 
   0  18   2     1043.88      676.34    249.08 o 
   1  18   2     4730.42     4785.62    304.06 o 
   2  18   2       82.64      186.65    239.57 o 
   3  18   2       25.08       21.08    190.17 o 
   4  18   2     3137.40     3411.24    248.25 o 
   5  18   2       15.25        3.72    186.45 o 
   6  18   2     2238.61     2928.59    249.91 o 
   7  18   2       19.65        2.69    228.82 o 
  -6  19   2     1601.00     1312.37    435.11 o 
  -5  19   2        2.26        4.96    363.39 o 
  -4  19   2        8.39       55.40    348.71 o 
  -3  19   2     3893.99     3945.37    419.40 o 
  -2  19   2       24.36       31.83    322.87 o 
  -1  19   2     1385.06     1576.95    279.26 o 
   0  19   2       86.60        0.41    255.90 o 
   1  19   2       36.59        3.51    254.25 o 
   2  19   2     5037.73     5255.25    329.28 o 
   3  19   2     1675.04     1384.71    222.41 o 
   4  19   2      775.24      662.90    232.34 o 
   5  19   2       81.81       15.09    268.10 o 
   6  19   2      303.50      320.60    226.96 o 
  -5  20   2      898.95     1183.59    421.68 o 
  -4  20   2     1522.80     1611.88    429.33 o 
  -3  20   2      291.57      181.07    368.55 o 
  -2  20   2       34.04        2.27    341.48 o 
  -1  20   2     2391.81     2939.34    416.10 o 
   0  20   2      752.82      851.42    310.68 o 
   1  20   2       54.97        0.21    299.51 o 
   2  20   2       77.25        1.03    290.42 o 
   3  20   2       69.68        5.17    288.15 o 
   4  20   2      256.18      430.98    253.42 o 
   5  20   2     1392.52     1219.97    312.12 o 
  -4  21   2     1590.17     1677.82    446.07 o 
  -3  21   2      383.93      198.44    408.65 o 
  -2  21   2     2908.72     2969.93    458.47 o 
  -1  21   2      111.65        1.65    393.15 o 
   0  21   2       68.24       57.26    324.94 o 
   1  21   2      617.92      167.02    326.39 o 
   2  21   2        7.72        1.86    327.01 o 
   3  21   2     2226.22     2915.98    457.44 o 
   4  21   2     2263.00     2060.43    681.71 o 
  -1  22   2      142.29        0.62    639.13 o 
   0  22   2        6.03        7.03    400.59 o 
   1  22   2      924.14      198.02    431.19 o 
  -2 -21   3     2957.94     3666.32    518.83 o 
  -1 -21   3     4637.44     5258.15    470.25 o 
   0 -21   3       23.87      108.11    415.48 o 
   1 -21   3     2742.75     2976.96    462.19 o 
   2 -21   3     4774.20     4873.88    472.73 o 
   3 -21   3     2472.78     2656.15    724.09 o 
  -4 -20   3     1178.00      731.53    426.22 o 
  -3 -20   3      503.12      669.93    413.00 o 
  -2 -20   3       51.57        7.23    387.98 o 
  -1 -20   3     4192.10     5262.49    545.70 o 
   0 -20   3     2608.16     2938.92    439.66 o 
   1 -20   3     1072.37     1397.12    393.36 o 
   2 -20   3      636.31      755.71    371.03 o 
   3 -20   3       89.98        1.24    547.97 o 
   4 -20   3     1389.94     1707.38    661.25 o 
   5 -20   3     1484.32     2130.71    639.75 o 
  -5 -19   3       11.61      293.11    291.25 o 
  -4 -19   3        0.36      492.16    269.54 o 
  -3 -19   3     4514.28     4954.91    465.50 o 
  -2 -19   3     2222.03     1795.23    381.78 o 
  -1 -19   3     3125.07     3658.88    432.22 o 
   0 -19   3        1.75        2.89    311.92 o 
   1 -19   3     1327.18     1211.49    373.31 o 
   2 -19   3     4683.09     4546.05    384.26 o 
   3 -19   3     4164.51     4493.96    444.21 o 
   4 -19   3      121.59       26.66    538.67 o 
   5 -19   3      529.10     1014.71    551.90 o 
   6 -19   3      575.47      657.32    608.33 o 
  -6 -18   3        4.64        0.41    288.35 o 
  -5 -18   3     3072.00     3186.35    319.77 o 
  -4 -18   3       98.28        1.45    237.30 o 
  -3 -18   3      722.99      706.72    356.57 o 
  -2 -18   3      235.67      189.13    323.08 o 
  -1 -18   3      951.69     1075.07    337.13 o 
   0 -18   3      997.97     1005.20    342.10 o 
   1 -18   3     1125.05     1316.09    342.72 o 
   2 -18   3      865.15      370.21    309.44 o 
   3 -18   3      221.54        1.24    318.12 o 
   4 -18   3       17.09        4.34    506.22 o 
   5 -18   3      665.78      374.96    545.70 o 
   6 -18   3      257.11       32.66    527.30 o 
   7 -18   3        7.77      276.98    560.17 o 
  -7 -17   3     3720.97     3621.46    280.29 o 
  -6 -17   3      110.21        1.65    206.91 o 
  -5 -17   3       14.80       16.95    240.19 o 
  -4 -17   3     1194.68     1352.67    245.98 o 
  -3 -17   3      240.56      171.56    199.88 o 
  -2 -17   3     1103.34     1045.10    306.54 o 
  -1 -17   3      334.46      330.73    295.79 o 
   0 -17   3       15.12        0.62    256.73 o 
   1 -17   3      337.32      473.77    281.32 o 
   2 -17   3      981.51      783.20    304.89 o 
   3 -17   3      486.76      748.89    315.02 o 
   4 -17   3      240.12      475.83    465.71 o 
   5 -17   3       10.02       15.09    447.52 o 
   6 -17   3     2637.62     2388.26    586.42 o 
   7 -17   3       30.27      263.75    519.66 o 
   8 -17   3      571.96      905.16    587.25 o 
  -7 -16   3      154.93        0.41    218.69 o 
  -6 -16   3     4014.65     4188.04    241.43 o 
  -5 -16   3      850.68     1089.95    191.20 o 
  -4 -16   3      348.31      107.28    207.12 o 
  -3 -16   3      569.02     1081.48    202.36 o 
  -2 -16   3        5.94      174.46    260.24 o 
  -1 -16   3      829.84      764.19    264.17 o 
   0 -16   3     1719.36     1211.08    280.91 o 
   1 -16   3      135.25        0.41    242.26 o 
   2 -16   3      999.08     1384.71    305.72 o 
   3 -16   3       68.37       25.63    270.37 o 
   4 -16   3      578.28      867.95    306.75 o 
   5 -16   3      893.30       82.06    432.84 o 
   6 -16   3      138.82       97.15    478.93 o 
   7 -16   3     1131.05     1170.57    341.68 o 
   8 -16   3       10.38       19.84    581.05 o 
  -8 -15   3     1753.50     1648.26    256.31 o 
  -7 -15   3      131.11        1.03    203.60 o 
  -6 -15   3      771.73      747.44    193.06 o 
  -5 -15   3      295.80       54.78    168.88 o 
  -4 -15   3     1080.31     1139.56    167.22 o 
  -3 -15   3       35.80      123.20    173.63 o 
  -2 -15   3      261.37       56.22    161.02 o 
  -1 -15   3     1879.71     2154.27    226.34 o 
   0 -15   3       27.92       83.92    194.51 o 
   1 -15   3      492.54       62.84    203.81 o 
   2 -15   3      446.76      127.54    187.89 o 
   3 -15   3       19.51       27.28    193.06 o 
   4 -15   3     4072.35     4406.32    283.19 o 
   5 -15   3     1416.21     1053.57    276.98 o 
   6 -15   3       73.66       74.00    281.53 o 
   7 -15   3     3005.21     3416.41    397.08 o 
   8 -15   3     1327.79     1548.42    378.48 o 
   9 -15   3      327.73      108.52    302.82 o 
  -9 -14   3      167.20      349.95    230.48 o 
  -8 -14   3       25.76      132.70    220.97 o 
  -7 -14   3      110.74        1.65    202.78 o 
  -6 -14   3        0.43        3.51    161.64 o 
  -5 -14   3      210.85       76.07    148.41 o 
  -4 -14   3      312.06      230.89    132.50 o 
  -3 -14   3     2174.76     2012.27    138.29 o 
  -2 -14   3     1114.51     1064.11    157.51 o 
  -1 -14   3     1908.52     1944.26    224.69 o 
   0 -14   3     7764.61     8234.07    325.77 o 
   1 -14   3     5557.28     5740.60    253.21 o 
   2 -14   3        6.62       11.16    172.60 o 
   3 -14   3      530.93      640.78    187.48 o 
   4 -14   3     4922.29     4497.27    296.21 o 
   5 -14   3     1078.18     1232.79    263.13 o 
   6 -14   3     3952.86     4696.33    355.32 o 
   7 -14   3       39.62       46.92    276.57 o 
   8 -14   3        0.09       25.84    294.76 o 
   9 -14   3     2539.15     2468.67    345.20 o 
  10 -14   3     1841.13     1491.58    455.78 o 
  -9 -13   3      738.18      987.63    247.01 o 
  -8 -13   3      671.54      715.20    185.62 o 
  -7 -13   3      278.77      166.60    158.34 o 
  -6 -13   3      397.40      219.11    141.80 o 
  -5 -13   3      315.77      204.22    138.08 o 
  -4 -13   3     1508.15     1523.41    130.43 o 
  -3 -13   3     2252.62     2307.65    148.00 o 
  -2 -13   3      244.29      755.50    125.06 o 
  -1 -13   3     4756.89     4309.99    140.77 o 
   0 -13   3      324.33        8.47    152.34 o 
   1 -13   3     6403.57     6088.48    236.68 o 
   2 -13   3        7.56       27.49    156.27 o 
   3 -13   3     9827.44     9238.45    266.44 o 
   4 -13   3     6951.34     7152.59    257.35 o 
   5 -13   3      162.86      354.08    218.28 o 
   6 -13   3     3417.14     3780.00    345.40 o 
   7 -13   3        4.05        1.45    265.62 o 
   8 -13   3     2717.09     2816.35    282.77 o 
   9 -13   3     1292.44     1382.44    297.45 o 
  10 -13   3       26.06       15.71    396.25 o 
 -10 -12   3       32.62        0.21    548.59 o 
  -9 -12   3     1525.63     1997.39    212.91 o 
  -8 -12   3        0.48        0.00    164.74 o 
  -7 -12   3      244.61       87.85    148.00 o 
  -6 -12   3     3600.34     3710.35    172.39 o 
  -5 -12   3       34.06        2.69    115.34 o 
  -4 -12   3     2511.03     2817.18    141.59 o 
  -3 -12   3      621.03      306.75     93.02 o 
  -2 -12   3      312.23      417.54     84.54 o 
  -1 -12   3     7215.39     6685.65    214.77 o 
   0 -12   3     8279.25     8091.65    231.30 o 
   1 -12   3     3945.00     3869.30    212.08 o 
   2 -12   3      396.80      372.89    150.27 o 
   3 -12   3     1152.94     1046.34    187.07 o 
   4 -12   3    19117.26    18564.75    399.77 o 
   5 -12   3     7482.36     7778.91    254.04 o 
   6 -12   3     4317.60     4398.46    316.88 o 
   7 -12   3      310.12      335.48    259.62 o 
   8 -12   3     2213.06     2134.02    265.00 o 
   9 -12   3     1010.89      762.33    280.70 o 
  10 -12   3     2260.11     2898.00    650.09 o 
 -10 -11   3       45.26        0.00    293.73 o 
  -9 -11   3      246.39      109.97    199.68 o 
  -8 -11   3      315.84       90.95    156.48 o 
  -7 -11   3       74.35      234.82    141.59 o 
  -6 -11   3     4247.21     4178.94    169.70 o 
  -5 -11   3     1438.85     1236.30    119.27 o 
  -4 -11   3       98.29      130.64     97.56 o 
  -3 -11   3    14346.15    14066.03    205.46 o 
  -2 -11   3      359.84      306.13     81.65 o 
  -1 -11   3     5951.15     5901.62    166.40 o 
   0 -11   3      699.12      592.21    141.39 o 
   1 -11   3       52.60       66.35    133.74 o 
   2 -11   3    19247.10    19701.83    368.35 o 
   3 -11   3     2635.50     3545.60    197.82 o 
   4 -11   3     3780.11     4081.38    202.57 o 
   5 -11   3       86.10      163.09    156.68 o 
   6 -11   3     4396.33     4115.07    280.70 o 
   7 -11   3    17449.48    18302.44    500.22 o 
   8 -11   3      402.33      252.59    226.55 o 
   9 -11   3     1696.25     1226.17    250.53 o 
  10 -11   3      118.72        1.45    569.88 o 
  11 -11   3        1.05        4.75    639.34 o 
 -10 -10   3     3173.49     3531.96    301.79 o 
  -9 -10   3       34.45        0.00    185.83 o 
  -8 -10   3       28.58        1.45    146.55 o 
  -7 -10   3       46.95        0.62    132.91 o 
  -6 -10   3        4.75        7.44    116.37 o 
  -5 -10   3    16006.24    16428.67    232.75 o 
  -4 -10   3      204.13      118.23     86.40 o 
  -3 -10   3      561.44      629.83     80.41 o 
  -2 -10   3     1509.61     1637.72    101.29 o 
  -1 -10   3       58.23       44.23     76.89 o 
   0 -10   3    75897.01    80157.30    894.00 o 
   1 -10   3     4585.34     4963.39    158.96 o 
   2 -10   3      361.90      335.27    117.61 o 
   3 -10   3     2028.78     1993.66    170.94 o 
   4 -10   3     2855.58     3233.06    177.97 o 
   5 -10   3    24492.02    24310.72    442.76 o 
   6 -10   3     2839.38     2400.25    262.93 o 
   7 -10   3     1413.91     1991.80    275.54 o 
   8 -10   3     1225.59     1030.63    211.46 o 
   9 -10   3       61.11       44.03    272.64 o 
  10 -10   3     4290.30     4764.54    600.27 o 
  11 -10   3       58.01      212.49    587.25 o 
 -11  -9   3       87.93      193.27    337.13 o 
 -10  -9   3      202.50        0.00    235.64 o 
  -9  -9   3     3364.99     3242.37    217.04 o 
  -8  -9   3     1433.66     1590.18    178.80 o 
  -7  -9   3      422.50      443.59    132.70 o 
  -6  -9   3       30.09       11.58    108.93 o 
  -5  -9   3      328.96      418.37    100.46 o 
  -4  -9   3     1637.39     1960.39    115.55 o 
  -3  -9   3     1863.89     1710.89    105.21 o 
  -2  -9   3     5323.73     4975.79    135.80 o 
  -1  -9   3     1418.01     1329.52     62.63 o 
   0  -9   3       95.54        5.99     80.20 o 
   1  -9   3     7820.25     7916.78    165.78 o 
   2  -9   3     8799.28     8991.64    227.79 o 
   3  -9   3    21865.28    21499.95    297.65 o 
   4  -9   3      117.24      140.77    124.64 o 
   5  -9   3       62.55        0.00    129.60 o 
   6  -9   3     2198.11     2373.17    181.28 o 
   7  -9   3     3033.29     2907.09    215.80 o 
   8  -9   3     3055.30     2992.46    241.64 o 
   9  -9   3     1738.55     3044.76    472.94 o 
  10  -9   3     1487.61     1845.04    528.54 o 
  11  -9   3      289.22       74.62    594.07 o 
 -11  -8   3     1043.21      768.73    421.68 o 
 -10  -8   3      228.10        0.21    230.27 o 
  -9  -8   3     2222.64     2703.69    237.92 o 
  -8  -8   3      226.09       39.07    149.45 o 
  -7  -8   3      856.59      858.44    126.92 o 
  -6  -8   3     9013.62     9145.43    189.75 o 
  -5  -8   3      616.39      489.89     97.15 o 
  -4  -8   3    13325.72    13907.49    192.86 o 
  -3  -8   3      111.41       75.03     74.00 o 
  -2  -8   3       31.58       36.17     59.53 o 
  -1  -8   3     6064.43     6002.28    129.19 o 
   0  -8   3      352.77      279.26     74.83 o 
   1  -8   3    17996.27    18398.56    248.67 o 
   2  -8   3      408.53      322.67     80.20 o 
   3  -8   3    15585.50    16330.27    310.47 o 
   4  -8   3     7404.09     7094.10    201.54 o 
   5  -8   3      356.62      414.86    132.70 o 
   6  -8   3    10655.92    11004.33    202.98 o 
   7  -8   3      579.42      543.43    136.63 o 
   8  -8   3        9.25       33.28    195.13 o 
   9  -8   3      483.58      272.64    417.54 o 
  10  -8   3     1941.00     1721.64    509.73 o 
  11  -8   3     1092.36     1456.44    580.01 o 
  12  -8   3      583.50        6.82    613.29 o 
 -11  -7   3      754.25      678.40    416.51 o 
 -10  -7   3      261.75        2.07    282.77 o 
  -9  -7   3     4795.15     4500.58    240.40 o 
  -8  -7   3     4126.38     3896.17    188.51 o 
  -7  -7   3     1282.81     1103.39    138.70 o 
  -6  -7   3     2692.07     3108.42    138.08 o 
  -5  -7   3       59.78       34.73     81.85 o 
  -4  -7   3     1227.86     1129.64    102.94 o 
  -3  -7   3     8104.12     7873.99    155.65 o 
  -2  -7   3     1824.27     1909.12     74.41 o 
  -1  -7   3      245.88      385.71     65.32 o 
   0  -7   3        0.77        0.62     70.49 o 
   1  -7   3      301.33       64.70     70.69 o 
   2  -7   3      994.75     1116.20     80.20 o 
   3  -7   3      193.04       97.36     80.41 o 
   4  -7   3     9017.72     9219.64    220.76 o 
   5  -7   3     3309.00     3615.05    148.83 o 
   6  -7   3     6476.76     5816.87    165.16 o 
   7  -7   3      148.46      292.28    116.99 o 
   8  -7   3       16.95       49.20    184.17 o 
   9  -7   3      756.76      430.77    282.57 o 
  10  -7   3      735.07      709.00    318.53 o 
  11  -7   3      437.23      562.86    539.71 o 
  12  -7   3      726.30       12.61    518.21 o 
 -11  -6   3      452.25      432.43    326.80 o 
 -10  -6   3    11490.23    12131.69    437.59 o 
  -9  -6   3        0.67        0.00    244.32 o 
  -8  -6   3     1322.88     1195.58    160.82 o 
  -7  -6   3      203.93      113.89    120.72 o 
  -6  -6   3     4635.92     4501.20    140.77 o 
  -5  -6   3    21133.45    21185.35    246.60 o 
  -4  -6   3      552.68      726.98     71.73 o 
  -3  -6   3       41.78        1.45     59.32 o 
  -2  -6   3     3161.01     3950.74    102.11 o 
  -1  -6   3     2321.61     2664.21     99.63 o 
   0  -6   3    32389.51    32800.90    242.26 o 
   1  -6   3     9186.34    10186.81    240.60 o 
   2  -6   3      733.02      552.11     64.29 o 
   3  -6   3      584.36      603.78     69.25 o 
   4  -6   3      864.97      914.46    102.11 o 
   5  -6   3     3076.50     3658.26    109.35 o 
   6  -6   3     2703.27     2442.63    142.21 o 
   7  -6   3       84.40      112.03    137.25 o 
   8  -6   3      137.85      155.86    225.10 o 
   9  -6   3      355.12      228.82    253.21 o 
  10  -6   3     5710.77     5441.29    347.47 o 
  11  -6   3     1991.03     3022.85    440.28 o 
  12  -6   3      328.57       93.02    437.18 o 
 -11  -5   3       46.60        0.00    317.91 o 
 -10  -5   3       86.88        2.69    252.59 o 
  -9  -5   3      266.40      135.39    235.02 o 
  -8  -5   3     2361.12     2507.74    201.74 o 
  -7  -5   3     9377.66     9395.96    201.74 o 
  -6  -5   3     1346.25     1413.65    109.35 o 
  -5  -5   3      393.31      426.02     84.96 o 
  -4  -5   3     7099.16     7820.46    118.65 o 
  -3  -5   3     2448.69     2456.89     86.82 o 
  -2  -5   3     5044.82     5325.95    138.49 o 
  -1  -5   3     1667.24     1834.50     49.40 o 
   0  -5   3       40.76      121.34     38.24 o 
   1  -5   3     5266.72     6523.18    205.67 o 
   2  -5   3      126.23       62.22     70.07 o 
   3  -5   3     4321.11     4518.77     99.84 o 
   4  -5   3       96.39        7.65     73.38 o 
   5  -5   3     3661.20     3781.86    136.22 o 
   6  -5   3     1045.45     1257.59    156.27 o 
   7  -5   3     1705.43     1429.77    185.21 o 
   8  -5   3      282.19      375.58    218.28 o 
   9  -5   3      245.27      209.39    233.37 o 
  10  -5   3      310.71      374.34    236.88 o 
  11  -5   3      112.04       11.78    330.11 o 
  12  -5   3       44.35        2.69    402.25 o 
 -12  -4   3        2.57        1.65    429.12 o 
 -11  -4   3       71.66        0.62    310.06 o 
 -10  -4   3     1591.68     2116.86    319.77 o 
  -9  -4   3     6036.99     6200.51    326.18 o 
  -8  -4   3      612.80      498.36    218.28 o 
  -7  -4   3     3982.25     3802.54    152.34 o 
  -6  -4   3     6805.94     6546.54    152.75 o 
  -5  -4   3     7142.89     7301.01    160.61 o 
  -4  -4   3    20759.38    19196.02    224.48 o 
  -3  -4   3      256.59      133.32     49.82 o 
  -2  -4   3     2964.60     2932.10     77.31 o 
  -1  -4   3     4966.27     6813.81     65.53 o 
   0  -4   3     9523.03     8319.44     91.57 o 
   1  -4   3     1367.13     1444.66     58.50 o 
   2  -4   3     2515.47     2484.59     96.12 o 
   3  -4   3     3383.70     3082.17     94.26 o 
   4  -4   3      335.49      137.25     67.39 o 
   5  -4   3      438.93      636.44    114.93 o 
   6  -4   3     8296.77     7949.44    161.85 o 
   7  -4   3     1340.83     1251.39    171.56 o 
   8  -4   3     5547.32     5163.06    226.55 o 
   9  -4   3     1905.82     2212.15    256.73 o 
  10  -4   3      845.84      952.91    262.31 o 
  11  -4   3     8226.62     7801.65    445.45 o 
  12  -4   3       48.55        0.83    374.14 o 
 -12  -3   3      370.62      290.83    427.88 o 
 -11  -3   3     1443.88     1591.42    335.48 o 
 -10  -3   3      422.78      153.37    265.20 o 
  -9  -3   3      553.74      423.95    234.40 o 
  -8  -3   3      523.86       56.84    186.45 o 
  -7  -3   3     1800.11     2147.25    170.74 o 
  -6  -3   3     1875.07     2124.10    115.55 o 
  -5  -3   3     1313.04     1434.53    102.94 o 
  -4  -3   3    31179.92    31696.27    328.87 o 
  -3  -3   3     8576.58     8702.26    149.65 o 
  -2  -3   3      362.79      447.72     59.12 o 
  -1  -3   3    17261.34    17058.70    113.69 o 
   0  -3   3     1775.74     1201.57     38.24 o 
   1  -3   3      969.45      622.39     53.74 o 
   2  -3   3     4836.39     5028.91    132.50 o 
   3  -3   3     2603.30     2526.34     90.12 o 
   4  -3   3       65.14       60.98     77.72 o 
   5  -3   3     6138.12     7052.96    134.56 o 
   6  -3   3      504.10      316.67    108.11 o 
   7  -3   3     2492.60     2509.19    171.98 o 
   8  -3   3      602.85      800.57    152.13 o 
   9  -3   3     1789.15     1841.94    242.05 o 
  10  -3   3       61.76       22.32    228.00 o 
  11  -3   3      160.07        1.86    321.84 o 
  12  -3   3     1829.71     2015.99    443.59 o 
 -12  -2   3      431.58      364.21    368.35 o 
 -11  -2   3      780.99      580.63    319.15 o 
 -10  -2   3     4637.41     4848.05    313.36 o 
  -9  -2   3     3270.57     3475.12    315.84 o 
  -8  -2   3     3078.86     3081.14    240.60 o 
  -7  -2   3      972.51     1224.52    140.56 o 
  -6  -2   3     5109.24     4551.63    147.59 o 
  -5  -2   3    16900.69    16452.64    226.75 o 
  -4  -2   3      376.35      547.56     71.52 o 
  -3  -2   3      499.24      452.27     59.12 o 
  -2  -2   3     2484.48     2066.63     52.71 o 
  -1  -2   3    23250.31    26155.55    356.98 o 
   0  -2   3    25840.18    26232.45    212.91 o 
   1  -2   3     3424.86     5206.06    235.02 o 
   2  -2   3     8564.61     8342.59    132.91 o 
   3  -2   3    49682.59    53034.58    641.20 o 
   4  -2   3     3635.11     3511.91    119.68 o 
   5  -2   3    26446.90    25779.15    305.51 o 
   6  -2   3      162.31       78.34     90.54 o 
   7  -2   3     2979.41     3027.19    149.45 o 
   8  -2   3     4097.38     4026.19    194.72 o 
   9  -2   3     3121.59     3532.58    252.80 o 
  10  -2   3     8780.53     8314.69    414.03 o 
  11  -2   3      127.27       43.20    323.29 o 
  12  -2   3     1071.83      609.78    381.99 o 
 -12  -1   3      152.15      267.89    362.56 o 
 -11  -1   3      887.02      396.05    317.08 o 
 -10  -1   3     2270.79     2429.81    302.00 o 
  -9  -1   3     1554.87     2075.52    264.79 o 
  -8  -1   3      860.36     1287.98    220.35 o 
  -7  -1   3      853.80      810.69    130.22 o 
  -6  -1   3      810.53      934.51    142.63 o 
  -5  -1   3     6396.86     6791.90    136.42 o 
  -4  -1   3     3973.19     4196.51    104.59 o 
  -3  -1   3       23.74       28.94     45.47 o 
  -2  -1   3     2164.66     2373.79     56.22 o 
  -1  -1   3     7800.42     7233.42     56.64 o 
   0  -1   3       61.69      138.08     21.91 o 
   1  -1   3     5193.35     7652.41    376.41 o 
   2  -1   3      845.58      748.68     60.15 o 
   3  -1   3    17012.08    19057.94    306.34 o 
   4  -1   3     2562.51     2793.61    110.38 o 
   5  -1   3     5611.88     6065.54    134.98 o 
   6  -1   3     4890.86     4315.58    148.41 o 
   7  -1   3     1114.99     1177.80    139.73 o 
   8  -1   3     3600.31     3328.15    188.72 o 
   9  -1   3      333.94      247.01    157.72 o 
  10  -1   3       23.47        9.30    263.34 o 
  11  -1   3      923.53      595.52    312.74 o 
  12  -1   3      526.37      657.94    360.49 o 
  13  -1   3      810.44      842.73    639.34 o 
 -12   0   3     1097.00      957.87    379.92 o 
 -11   0   3       84.91       98.39    310.47 o 
 -10   0   3     4054.80     4441.67    318.12 o 
  -9   0   3      148.96       13.23    224.48 o 
  -8   0   3      243.24      124.23    181.07 o 
  -7   0   3     3495.74     3514.18    211.67 o 
  -6   0   3     1241.57     1295.00    132.70 o 
  -5   0   3     9040.36     9090.24    151.31 o 
  -4   0   3    12218.31    12510.99    207.53 o 
  -3   0   3     1674.15     1261.52     47.13 o 
  -2   0   3     1194.02     1254.08     79.58 o 
  -1   0   3    23992.86    23743.11    154.20 o 
   0   0   3     8481.72     9770.09    188.51 o 
   1   0   3    31475.00    31857.91    568.64 o 
   2   0   3     1494.00     1494.27     45.27 o 
   3   0   3     7938.69     7823.76    119.68 o 
   4   0   3    18628.89    17880.35    154.20 o 
   5   0   3    11983.39    12810.30    222.62 o 
   6   0   3    12568.39    11785.67    199.88 o 
   7   0   3      892.19      877.05    133.74 o 
   8   0   3     2405.28     2844.05    167.84 o 
   9   0   3    17745.32    16989.66    334.45 o 
  10   0   3     1039.24      612.88    290.42 o 
  11   0   3     6784.56     6277.20    388.19 o 
  12   0   3       45.63        1.24    350.57 o 
  13   0   3      684.03     1056.05    612.67 o 
 -12   1   3     1144.29     1173.67    392.95 o 
 -11   1   3      295.23        2.69    310.47 o 
 -10   1   3      371.36      244.32    272.44 o 
  -9   1   3     6525.73     6605.86    301.58 o 
  -8   1   3      288.76      475.21    189.75 o 
  -7   1   3       21.85       58.08    181.90 o 
  -6   1   3     1426.81     1245.39    120.92 o 
  -5   1   3      473.50      272.02     89.92 o 
  -4   1   3     9430.95     9371.77    160.61 o 
  -3   1   3     3211.34     2769.43     95.91 o 
  -2   1   3      161.21      330.11    125.68 o 
  -1   1   3    12498.87    12143.27     89.71 o 
   0   1   3    11754.87     7722.89     21.70 o 
   1   1   3     3976.63     2545.57     35.55 o 
   2   1   3    21253.46    24347.10    335.89 o 
   3   1   3     3427.60     4191.35    137.46 o 
   4   1   3     3694.47     4357.12     77.31 o 
   5   1   3    12216.37    12877.69    208.36 o 
   6   1   3     6806.10     6486.59    197.20 o 
   7   1   3    12020.11    11605.21    268.51 o 
   8   1   3     2233.76     2538.54    167.64 o 
   9   1   3     1838.14     2027.36    222.21 o 
  10   1   3      383.89      378.27    276.36 o 
  11   1   3      659.67      650.50    341.27 o 
  12   1   3      862.89     1012.44    391.50 o 
  13   1   3       72.16        0.41    530.61 o 
 -12   2   3        5.49        5.79    337.34 o 
 -11   2   3     3988.03     3893.69    345.61 o 
 -10   2   3     2251.98     2245.22    348.50 o 
  -9   2   3      971.67     1040.96    223.24 o 
  -8   2   3      299.01      254.87    226.13 o 
  -7   2   3       17.75      119.89    184.17 o 
  -6   2   3     3034.58     2905.02    207.53 o 
  -5   2   3     1915.13     1709.45    117.82 o 
  -4   2   3     1471.81     1467.81     67.18 o 
  -3   2   3      411.07      371.65     77.51 o 
  -2   2   3     1703.57     1682.16     93.64 o 
  -1   2   3    33615.01    34649.46    465.91 o 
   0   2   3     3445.14     4841.02    149.24 o 
   1   2   3    27541.84    31003.81    250.11 o 
   2   2   3        0.71       13.85     64.29 o 
   3   2   3     1766.88     1688.16     67.39 o 
   4   2   3    33707.73    33720.73    409.69 o 
   5   2   3    21041.93    20714.06    290.63 o 
   6   2   3      354.65      292.69     99.01 o 
   7   2   3      399.52      581.87    132.91 o 
   8   2   3     4264.39     4160.13    193.89 o 
   9   2   3     4679.87     4559.90    230.89 o 
  10   2   3     8026.34     7122.42    368.14 o 
  11   2   3      253.24       10.75    311.30 o 
  12   2   3       80.05        0.21    349.12 o 
 -12   3   3        5.51        3.31    355.12 o 
 -11   3   3      116.39       13.02    276.57 o 
 -10   3   3      339.43      452.06    274.50 o 
  -9   3   3      566.54       46.72    259.00 o 
  -8   3   3     4626.55     5217.43    320.39 o 
  -7   3   3      392.57      509.11    216.01 o 
  -6   3   3     3718.48     3745.69    188.93 o 
  -5   3   3     2412.85     2397.15    130.64 o 
  -4   3   3      774.39      446.90     93.02 o 
  -3   3   3      330.01      341.68    103.97 o 
  -2   3   3      790.30      488.03     69.25 o 
  -1   3   3     2816.57     2623.08     52.50 o 
   0   3   3     2772.99     1879.56     32.87 o 
   1   3   3      325.59      150.89     43.61 o 
   2   3   3     9218.92     9871.38    111.62 o 
   3   3   3     5482.30     5209.16     39.07 o 
   4   3   3       91.90      155.24     51.06 o 
   5   3   3      562.35      674.48    113.07 o 
   6   3   3      307.28      207.53    106.04 o 
   7   3   3      690.32      836.95    124.64 o 
   8   3   3     4574.58     4499.34    186.65 o 
   9   3   3     4557.37     4051.61    236.26 o 
  10   3   3        0.88       23.77    196.78 o 
  11   3   3      683.95      240.60    318.53 o 
  12   3   3       51.98        1.24    344.58 o 
 -12   4   3      126.72      429.12    369.17 o 
 -11   4   3      642.00      628.17    318.32 o 
 -10   4   3     2963.23     3199.99    415.06 o 
  -9   4   3     5781.97     5727.99    333.41 o 
  -8   4   3      261.13      121.96    244.53 o 
  -7   4   3     1269.22     1495.51    225.72 o 
  -6   4   3        6.80        8.27    136.84 o 
  -5   4   3    19537.33    19696.87    330.31 o 
  -4   4   3     8729.20     7985.20    180.25 o 
  -3   4   3     2250.53     2080.89    109.97 o 
  -2   4   3     3619.04     4462.96    165.36 o 
  -1   4   3     1117.42      830.33     52.30 o 
   0   4   3   130332.38   155587.91   1569.09 o 
   1   4   3    41431.03    42645.41    388.60 o 
   2   4   3      506.42      603.78     52.50 o 
   3   4   3     5287.52     5344.96    113.07 o 
   4   4   3       54.16       72.35     40.51 o 
   5   4   3    19165.46    18726.60    223.86 o 
   6   4   3     6542.79     6241.65    197.20 o 
   7   4   3     1831.04     1548.63    131.88 o 
   8   4   3     2027.82     2448.62    175.49 o 
   9   4   3      602.09      542.19    184.17 o 
  10   4   3     1921.37     2720.02    274.92 o 
  11   4   3     9176.37     8980.89    460.12 o 
  12   4   3      253.58      145.73    364.63 o 
 -12   5   3      436.86      591.59    373.10 o 
 -11   5   3     1146.99     1186.07    308.20 o 
 -10   5   3      350.65      464.88    334.24 o 
  -9   5   3       84.74       93.43    265.00 o 
  -8   5   3      833.50     1435.98    277.40 o 
  -7   5   3     8319.35     8130.93    276.57 o 
  -6   5   3    12384.31    12706.74    353.88 o 
  -5   5   3     2216.51     2139.80    161.23 o 
  -4   5   3     2011.62     1883.28     91.78 o 
  -3   5   3    12597.21    12154.84    171.15 o 
  -2   5   3    10493.33    10595.05    203.19 o 
  -1   5   3    27209.73    28804.27    357.19 o 
   0   5   3     1277.60     1518.04     65.32 o 
   1   5   3      132.12       79.79     34.93 o 
   2   5   3     8949.43     7970.94     77.72 o 
   3   5   3     5722.84     5812.74    118.44 o 
   4   5   3    11320.10    11560.98    110.79 o 
   5   5   3       43.60       85.16     50.64 o 
   6   5   3       62.08       82.68     80.20 o 
   7   5   3     1478.96     1698.90    141.18 o 
   8   5   3       17.17       32.45    155.24 o 
   9   5   3      780.73      534.74    193.06 o 
  10   5   3        1.46      120.72    211.87 o 
  11   5   3        5.04        4.96    304.68 o 
  12   5   3      419.69      397.91    385.50 o 
 -11   6   3      898.67      555.21    573.40 o 
 -10   6   3      239.98      619.49    316.26 o 
  -9   6   3     2941.15     3115.04    333.00 o 
  -8   6   3     1352.00     1709.65    232.96 o 
  -7   6   3     1906.37     2020.12    187.89 o 
  -6   6   3     6158.02     5183.32    181.69 o 
  -5   6   3     2102.10     2554.25    165.57 o 
  -4   6   3    29249.87    29953.34    403.07 o 
  -3   6   3     4007.03     4289.12     85.16 o 
  -2   6   3     1555.02     1685.88     62.84 o 
  -1   6   3    14184.89    14210.52    298.07 o 
   0   6   3    19851.04    20989.80    218.90 o 
   1   6   3    16331.33    15796.56    160.20 o 
   2   6   3     3514.26     3849.87    102.11 o 
   3   6   3      240.37      264.38     53.95 o 
   4   6   3    10581.87     9942.07    153.17 o 
   5   6   3     6184.62     6448.56    141.59 o 
   6   6   3     2559.58     2631.14     94.46 o 
   7   6   3      395.38      473.15    141.80 o 
   8   6   3        5.99       29.15    156.06 o 
   9   6   3      158.90       44.23    192.44 o 
  10   6   3     1426.10     1612.50    251.35 o 
  11   6   3      913.90      575.67    347.47 o 
  12   6   3     1290.40     1760.71    429.74 o 
 -11   7   3      221.06        8.27    560.58 o 
 -10   7   3      123.78      802.01    531.85 o 
  -9   7   3      370.82       14.47    464.26 o 
  -8   7   3     3996.47     3570.20    254.45 o 
  -7   7   3     1375.84     1542.43    201.74 o 
  -6   7   3     1788.16     1609.61    165.98 o 
  -5   7   3     6631.88     6958.71    187.89 o 
  -4   7   3     4894.15     4792.03    172.80 o 
  -3   7   3    21285.92    22565.51    372.89 o 
  -2   7   3    11626.18    11289.58    205.88 o 
  -1   7   3     2742.59     3057.78    136.84 o 
   0   7   3       18.16       42.58     53.12 o 
   1   7   3      341.08      200.30     52.50 o 
   2   7   3     4540.76     4438.77    114.31 o 
   3   7   3     4200.38     3739.70     65.11 o 
   4   7   3       46.74       89.09     63.87 o 
   5   7   3     2324.43     2296.69    100.87 o 
   6   7   3      652.77      578.36     69.87 o 
   7   7   3       20.20        0.62     73.79 o 
   8   7   3      143.12      281.74    174.46 o 
   9   7   3       55.85        3.72    182.73 o 
  10   7   3        1.75        9.72    215.59 o 
  11   7   3      700.48      377.65    352.84 o 
  12   7   3      108.35      318.74    378.48 o 
 -11   8   3      826.88      939.47    664.55 o 
 -10   8   3     3086.10     3005.07    612.26 o 
  -9   8   3      211.02      575.67    321.22 o 
  -8   8   3     4163.71     4282.71    342.92 o 
  -7   8   3      765.74      507.05    235.85 o 
  -6   8   3      731.50      479.55    138.49 o 
  -5   8   3    15929.40    16136.18    302.20 o 
  -4   8   3      365.66      414.44     97.77 o 
  -3   8   3    11056.03    11081.43    237.50 o 
  -2   8   3     1164.05     1129.64    125.47 o 
  -1   8   3    21477.91    21464.61    317.91 o 
   0   8   3    50168.88    54297.75    566.99 o 
   1   8   3     9083.99     9062.96    102.53 o 
   2   8   3     8742.01     8494.31    173.84 o 
   3   8   3     8538.50     9239.07    192.24 o 
   4   8   3       55.06       28.11     77.93 o 
   5   8   3     4289.44     4101.84    132.29 o 
   6   8   3     1118.35     1247.87    105.83 o 
   7   8   3     7182.44     7280.96    151.93 o 
   8   8   3     2755.92     2684.68    221.17 o 
   9   8   3      476.30      353.46    222.83 o 
  10   8   3     4584.02     4112.18    295.79 o 
  11   8   3     1308.44     1228.24    300.34 o 
  12   8   3      802.33      770.18    420.44 o 
 -11   9   3      305.06        5.79    663.31 o 
 -10   9   3        0.46      346.44    543.01 o 
  -9   9   3     3473.89     3685.75    398.94 o 
  -8   9   3     1070.44     1114.34    318.74 o 
  -7   9   3     4505.35     4665.73    318.32 o 
  -6   9   3      537.22      270.78    177.35 o 
  -5   9   3       20.42        4.13    140.77 o 
  -4   9   3     9923.62     9513.37    383.44 o 
  -3   9   3     1109.89     1230.93    133.74 o 
  -2   9   3     7702.90     7044.90    196.58 o 
  -1   9   3     5999.37     6105.64    185.83 o 
   0   9   3       47.41       96.32    100.67 o 
   1   9   3      102.51       58.70     49.82 o 
   2   9   3     3728.01     3648.75     87.02 o 
   3   9   3      746.61      565.13     66.97 o 
   4   9   3     3060.34     2777.90    123.61 o 
   5   9   3      194.67       84.13     83.92 o 
   6   9   3     1787.08     1694.36    107.28 o 
   7   9   3     5533.44     5387.75    150.27 o 
   8   9   3     1850.68     1639.99    131.67 o 
   9   9   3     1609.37     1453.75    242.05 o 
  10   9   3     2134.34     2305.79    296.41 o 
  11   9   3      411.85      303.24    293.52 o 
 -11  10   3     3564.73     3121.65    745.79 o 
 -10  10   3      763.78      996.73    340.65 o 
  -9  10   3     2792.12     3408.97    383.02 o 
  -8  10   3     2396.17     2313.23    336.93 o 
  -7  10   3       74.85        6.41    198.85 o 
  -6  10   3     4633.52     4542.54    259.62 o 
  -5  10   3     1386.50     1530.85    207.94 o 
  -4  10   3     2106.01     2252.25    259.83 o 
  -3  10   3     6402.47     6454.97    224.89 o 
  -2  10   3     2250.74     2240.88    148.21 o 
  -1  10   3     8216.78     7708.42    251.15 o 
   0  10   3     4737.93     4376.35    191.62 o 
   1  10   3    10771.37    10281.69    183.55 o 
   2  10   3      734.41     1014.51     64.08 o 
   3  10   3      793.44     1065.56     87.23 o 
   4  10   3    16183.50    16586.38    234.82 o 
   5  10   3      790.85      855.76    107.49 o 
   6  10   3     1998.37     2179.91    133.32 o 
   7  10   3      471.74      279.26    126.09 o 
   8  10   3      379.59      372.89    127.33 o 
   9  10   3     3403.12     3105.53    218.90 o 
  10  10   3     1100.70      675.10    282.98 o 
  11  10   3      531.82      755.92    318.74 o 
 -10  11   3      662.45      199.88    380.34 o 
  -9  11   3      270.11      359.46    332.38 o 
  -8  11   3     1511.80     2426.50    340.44 o 
  -7  11   3       31.95      324.94    203.40 o 
  -6  11   3      290.69      151.93    195.75 o 
  -5  11   3      596.14      663.52    200.09 o 
  -4  11   3     1270.88     1457.06    250.94 o 
  -3  11   3      242.07       91.16    174.25 o 
  -2  11   3     1627.64     1763.19    168.88 o 
  -1  11   3      188.58      298.27    131.26 o 
   0  11   3        9.20       28.94    120.92 o 
   1  11   3      112.95        1.24     67.59 o 
   2  11   3     3481.57     3186.56    134.15 o 
   3  11   3     2987.47     2773.35    128.16 o 
   4  11   3     1005.35     1101.73    101.08 o 
   5  11   3     2167.58     2406.25    128.78 o 
   6  11   3        4.04       63.25    104.18 o 
   7  11   3     3199.61     3229.96    169.50 o 
   8  11   3     4345.84     4421.00    177.35 o 
   9  11   3      250.97      236.47    187.27 o 
  10  11   3       38.33        2.27    206.29 o 
  11  11   3        0.45        0.21    312.33 o 
 -10  12   3     1440.88     1603.82    416.92 o 
  -9  12   3       79.47       13.85    312.33 o 
  -8  12   3       51.05        3.51    303.44 o 
  -7  12   3     1285.70     1487.45    252.59 o 
  -6  12   3     1577.06     1799.57    240.81 o 
  -5  12   3      751.88      691.63    262.51 o 
  -4  12   3      414.10      184.17    215.39 o 
  -3  12   3      465.49      482.24    200.30 o 
  -2  12   3      592.52      398.11    151.31 o 
  -1  12   3     1126.77     1068.66    180.45 o 
   0  12   3      910.78     1105.87    149.65 o 
   1  12   3       62.97      116.58     75.24 o 
   2  12   3     1254.59     1199.92    100.87 o 
   3  12   3     1016.32     1251.39    108.11 o 
   4  12   3     1062.48      971.10    111.00 o 
   5  12   3    14378.79    14908.35    257.14 o 
   6  12   3     3248.24     3217.97    153.99 o 
   7  12   3      107.31       22.12    134.36 o 
   8  12   3      180.20       19.02    129.40 o 
   9  12   3      932.64      622.18    206.29 o 
  10  12   3     4553.46     4700.05    277.40 o 
 -10  13   3       93.86        0.62    404.52 o 
  -9  13   3      946.22      756.75    362.35 o 
  -8  13   3      122.03       67.80    260.03 o 
  -7  13   3     1954.05     1900.65    278.02 o 
  -6  13   3      363.06      231.30    221.79 o 
  -5  13   3     1633.58     1526.72    272.44 o 
  -4  13   3     1020.22     1121.17    264.79 o 
  -3  13   3      862.90      714.78    212.91 o 
  -2  13   3     2305.78     2492.86    183.76 o 
  -1  13   3     2502.35     2465.16    176.94 o 
   0  13   3       75.26       20.26    139.94 o 
   1  13   3      371.64      291.25    121.13 o 
   2  13   3     8985.31     8866.17    166.19 o 
   3  13   3     4139.62     4132.02    137.67 o 
   4  13   3     3698.48     3221.90    151.93 o 
   5  13   3     1600.60     1835.95    159.16 o 
   6  13   3     2969.58     3252.29    186.65 o 
   7  13   3     1649.12     1656.94    196.58 o 
   8  13   3     3452.44     3909.19    182.52 o 
   9  13   3     1059.82      975.65    179.63 o 
  10  13   3      357.54        0.21    229.44 o 
  -9  14   3      641.74      969.03    395.01 o 
  -8  14   3      832.91      491.34    289.39 o 
  -7  14   3     1112.57      973.58    286.91 o 
  -6  14   3     2506.06     2883.94    295.59 o 
  -5  14   3       81.68        1.86    236.47 o 
  -4  14   3        2.74       50.02    243.29 o 
  -3  14   3      164.37       87.64    224.27 o 
  -2  14   3       74.02       38.03    163.50 o 
  -1  14   3    12575.95    12575.28    354.29 o 
   0  14   3       26.57      103.56    164.54 o 
   1  14   3      579.53      636.65    140.56 o 
   2  14   3      843.48      908.05    100.46 o 
   3  14   3     2713.01     2733.87    144.07 o 
   4  14   3     3881.47     4067.32    169.29 o 
   5  14   3      322.59      209.81    136.22 o 
   6  14   3     2158.19     2367.80    192.86 o 
   7  14   3       31.29       20.46    166.81 o 
   8  14   3      209.77      163.09    189.75 o 
   9  14   3     3765.17     3902.17    226.75 o 
  10  14   3        1.82        2.48    274.71 o 
  -9  15   3      713.20      255.07    403.07 o 
  -8  15   3     2518.22     2362.84    329.90 o 
  -7  15   3     1898.12     1789.23    294.97 o 
  -6  15   3     1803.02     1671.62    290.42 o 
  -5  15   3      843.49      597.79    279.26 o 
  -4  15   3       66.60      205.46    260.45 o 
  -3  15   3     5673.02     4942.72    334.65 o 
  -2  15   3     6165.60     6026.88    257.76 o 
  -1  15   3     1705.16     1970.10    228.20 o 
   0  15   3       24.95       27.91    169.08 o 
   1  15   3      217.28      198.02    129.81 o 
   2  15   3     6985.79     6824.97    211.67 o 
   3  15   3     2337.31     2445.73    157.10 o 
   4  15   3     3937.08     3776.90    169.70 o 
   5  15   3      131.24      115.96    144.49 o 
   6  15   3       31.60       15.92    161.02 o 
   7  15   3     2909.50     3014.58    232.34 o 
   8  15   3      857.43     1515.14    257.76 o 
   9  15   3      834.14     1000.45    194.10 o 
  -8  16   3       90.77      337.34    327.01 o 
  -7  16   3       94.72      364.63    286.70 o 
  -6  16   3     1233.03     1171.81    340.86 o 
  -5  16   3     6928.25     7281.17    416.72 o 
  -4  16   3      500.09      757.37    288.97 o 
  -3  16   3      477.54      545.70    264.79 o 
  -2  16   3      282.03      344.58    286.70 o 
  -1  16   3       25.75       18.81    198.85 o 
   0  16   3     9888.08     9230.60    330.52 o 
   1  16   3       46.00        1.03    191.62 o 
   2  16   3        0.75       78.55    146.76 o 
   3  16   3     1333.81     1527.75    145.11 o 
   4  16   3      652.57      744.14    154.61 o 
   5  16   3     6059.23     6220.77    223.03 o 
   6  16   3      962.51      847.69    184.17 o 
   7  16   3     2222.49     1901.68    224.07 o 
   8  16   3       47.55        0.00    202.16 o 
   9  16   3      470.43      242.05    217.45 o 
  -8  17   3      366.82      258.79    378.27 o 
  -7  17   3     5616.61     5570.48    408.86 o 
  -6  17   3       10.18        2.89    336.31 o 
  -5  17   3       74.65        3.31    318.12 o 
  -4  17   3     3035.64     4049.75    407.62 o 
  -3  17   3        2.30       23.77    293.31 o 
  -2  17   3    12133.85    12298.92    482.03 o 
  -1  17   3      419.05      308.20    217.04 o 
   0  17   3       48.04      151.72    208.36 o 
   1  17   3     2631.85     2715.27    277.19 o 
   2  17   3       38.79        0.62    161.85 o 
   3  17   3     7421.09     7627.60    258.17 o 
   4  17   3      769.83      514.90    150.69 o 
   5  17   3      825.41      853.07    182.31 o 
   6  17   3     1725.01     2097.22    225.31 o 
   7  17   3       39.17        0.21    210.01 o 
   8  17   3     4687.33     4850.11    284.43 o 
  -7  18   3       44.86      181.69    323.91 o 
  -6  18   3      652.81      463.22    378.89 o 
  -5  18   3     1872.79     2571.20    378.48 o 
  -4  18   3     2407.89     2426.30    384.68 o 
  -3  18   3      254.26      391.08    313.98 o 
  -2  18   3      277.52      397.29    306.96 o 
  -1  18   3     2730.95     3085.48    306.34 o 
   0  18   3     1722.54     1697.25    276.16 o 
   1  18   3     4776.04     4805.47    300.96 o 
   2  18   3       53.82        3.93    167.84 o 
   3  18   3      641.63      374.34    193.89 o 
   4  18   3     1006.85      958.70    213.32 o 
   5  18   3     1523.09     1773.11    211.87 o 
   6  18   3     1016.71      915.49    218.49 o 
   7  18   3       12.49        1.03    225.93 o 
  -6  19   3     2681.21     3039.38    455.99 o 
  -5  19   3        0.86        1.24    345.82 o 
  -4  19   3      267.61      263.75    331.35 o 
  -3  19   3     1648.63     2180.32    377.44 o 
  -2  19   3      805.68      911.15    356.36 o 
  -1  19   3     2766.89     3704.35    425.60 o 
   0  19   3       10.45        4.96    255.69 o 
   1  19   3     2009.73     2452.55    312.74 o 
   2  19   3     2904.37     3223.97    331.76 o 
   3  19   3      590.41      720.99    211.87 o 
   4  19   3     2387.14     2242.33    290.21 o 
   5  19   3       24.31        0.62    268.51 o 
   6  19   3      445.06      251.77    222.00 o 
  -5  20   3     1085.93     1395.88    444.21 o 
  -4  20   3      814.26     1512.87    412.17 o 
  -3  20   3      160.15       78.55    375.17 o 
  -2  20   3       24.84       11.78    358.84 o 
  -1  20   3     2314.82     2306.41    393.77 o 
   0  20   3      236.95        2.69    283.81 o 
   1  20   3     1847.74     1906.64    333.62 o 
   2  20   3       24.35      120.51    291.45 o 
   3  20   3       53.33        2.69    285.87 o 
   4  20   3     2459.49     3144.39    308.40 o 
   5  20   3     1522.18     1387.40    302.00 o 
  -4  21   3       95.90        2.27    409.69 o 
  -3  21   3     1418.97     1207.77    457.44 o 
  -2  21   3     1430.33     1965.55    448.76 o 
  -1  21   3       53.90        5.79    411.55 o 
   0  21   3       36.04      145.11    313.98 o 
   1  21   3       96.10        0.41    321.43 o 
   2  21   3     1167.75      616.39    347.26 o 
   3  21   3     2812.90     2928.38    391.91 o 
   4  21   3      892.93     1073.21    302.82 o 
  -1  22   3       15.98       81.65    422.09 o 
   0  22   3        5.03       26.04    464.26 o 
   1  22   3      126.20       15.92    340.86 o 
  -1 -21   4      432.88      401.21    426.64 o 
   0 -21   4        0.06        7.23    402.87 o 
   1 -21   4     3239.40     3557.59    496.30 o 
   2 -21   4      114.04       14.47    393.57 o 
  -3 -20   4      105.74        1.45    396.87 o 
  -2 -20   4      277.17       11.99    378.68 o 
  -1 -20   4     5306.55     4744.07    479.76 o 
   0 -20   4      423.33        1.24    365.66 o 
   1 -20   4     4379.07     4015.03    438.21 o 
   2 -20   4      485.78       20.26    384.68 o 
   3 -20   4       92.81      373.51    382.40 o 
   4 -20   4     2249.55     2789.68    685.64 o 
  -5 -19   4      297.55      482.65    424.36 o 
  -4 -19   4      296.12      236.47    411.14 o 
  -3 -19   4     3768.21     3219.84    442.76 o 
  -2 -19   4      643.26     1132.53    388.19 o 
  -1 -19   4     3077.53     2774.39    411.14 o 
   0 -19   4      127.07       22.32    325.97 o 
   1 -19   4     1092.43      892.76    358.84 o 
   2 -19   4     5458.96     5159.55    396.67 o 
   3 -19   4      128.28      138.29    375.79 o 
   4 -19   4     2252.40     2625.56    599.44 o 
   5 -19   4       77.24        1.03    558.72 o 
   6 -19   4     1841.61     1817.76    649.05 o 
  -6 -18   4     1138.61      630.45    374.96 o 
  -5 -18   4     2681.31     2864.51    319.77 o 
  -4 -18   4        2.82       23.36    241.22 o 
  -3 -18   4      847.85     1333.45    342.30 o 
  -2 -18   4      939.41      933.06    357.19 o 
  -1 -18   4      286.60       15.71    303.24 o 
   0 -18   4        6.70        0.21    310.06 o 
   1 -18   4      558.63      673.03    319.98 o 
   2 -18   4      156.10      414.86    327.01 o 
   3 -18   4       79.77        5.37    321.43 o 
   4 -18   4     1820.55     1572.81    596.14 o 
   5 -18   4      127.10        0.41    493.61 o 
   6 -18   4      483.56       19.02    513.45 o 
   7 -18   4       49.48        0.83    603.58 o 
  -6 -17   4        5.14        1.45    210.63 o 
  -5 -17   4      427.31       33.07    256.93 o 
  -4 -17   4     1547.08     1609.40    258.59 o 
  -3 -17   4     3878.71     3573.51    245.77 o 
  -2 -17   4     4081.03     4182.04    356.36 o 
  -1 -17   4     1109.92     1429.15    310.68 o 
   0 -17   4      113.70       25.22    273.68 o 
   1 -17   4     1038.15      712.92    289.18 o 
   2 -17   4     1598.30     1653.02    340.24 o 
   3 -17   4      526.67      667.86    304.68 o 
   4 -17   4      116.82       41.34    323.29 o 
   5 -17   4      225.66        0.21    461.98 o 
   6 -17   4        3.54       53.12    470.46 o 
   7 -17   4     1445.92     1616.84    602.75 o 
   8 -17   4     3301.00     3651.64    678.20 o 
  -7 -16   4      351.00      397.49    233.16 o 
  -6 -16   4     2480.60     2585.87    241.43 o 
  -5 -16   4      152.14      305.10    185.83 o 
  -4 -16   4     1364.57     1219.35    231.51 o 
  -3 -16   4      646.97      747.03    204.64 o 
  -2 -16   4        2.91        1.45    268.30 o 
  -1 -16   4     1305.28     1257.38    290.42 o 
   0 -16   4     3486.34     3402.36    329.28 o 
   1 -16   4      314.75      245.15    287.94 o 
   2 -16   4       86.05        0.62    268.92 o 
   3 -16   4     1248.10     1336.76    303.86 o 
   4 -16   4      344.84      700.11    326.59 o 
   5 -16   4        0.75       13.44    426.84 o 
   6 -16   4       78.81        6.61    443.59 o 
   7 -16   4     1002.73      744.34    550.25 o 
   8 -16   4      617.44      250.53    563.68 o 
  -8 -15   4     1196.96     1148.24    260.45 o 
  -7 -15   4     1307.50     1342.34    236.47 o 
  -6 -15   4     1966.87     2115.21    220.55 o 
  -5 -15   4        4.79       11.37    165.36 o 
  -4 -15   4      832.01      585.59    158.34 o 
  -3 -15   4     1732.45     1611.26    213.53 o 
  -2 -15   4        8.87        1.45    152.96 o 
  -1 -15   4       88.19        2.48    226.34 o 
   0 -15   4      186.31       26.25    220.55 o 
   1 -15   4     2137.78     2228.69    297.03 o 
   2 -15   4     1077.13      823.51    266.44 o 
   3 -15   4     2148.99     2576.57    326.80 o 
   4 -15   4     2642.92     3328.98    341.68 o 
   5 -15   4      847.00      494.02    467.15 o 
   6 -15   4        2.65        6.61    384.68 o 
   7 -15   4     1143.99     1489.72    520.69 o 
   8 -15   4       25.49        1.03    466.53 o 
   9 -15   4     2733.10     2856.86    440.28 o 
  -8 -14   4      454.13      309.23    216.21 o 
  -7 -14   4      144.49        1.45    199.68 o 
  -6 -14   4     2137.18     2492.86    225.51 o 
  -5 -14   4     4037.58     4317.64    204.64 o 
  -4 -14   4      522.73      500.22    147.38 o 
  -3 -14   4      156.63        5.79    168.26 o 
  -2 -14   4        1.32       35.55    155.03 o 
  -1 -14   4      398.76      533.71    234.20 o 
   0 -14   4     3119.14     3504.47    308.61 o 
   1 -14   4     1610.50     1778.28    204.84 o 
   2 -14   4       11.02       37.21    164.74 o 
   3 -14   4       40.58       17.36    181.49 o 
   4 -14   4      402.41       57.05    181.49 o 
   5 -14   4     3097.31     3474.08    270.37 o 
   6 -14   4       77.37        6.20    228.41 o 
   7 -14   4      300.00      465.91    283.81 o 
   8 -14   4      243.34        6.41    311.71 o 
   9 -14   4      913.68      807.80    307.99 o 
  10 -14   4     4607.33     3870.95    516.14 o 
  -9 -13   4      102.80      108.73    219.73 o 
  -8 -13   4     1102.13     1216.04    215.18 o 
  -7 -13   4      340.22      374.55    184.38 o 
  -6 -13   4      724.46      592.00    169.29 o 
  -5 -13   4      266.29      139.73    134.15 o 
  -4 -13   4     1014.46     1169.74    141.80 o 
  -3 -13   4     5730.42     5298.46    164.33 o 
  -2 -13   4     7763.82     7239.00    227.17 o 
  -1 -13   4      130.81      249.08    161.64 o 
   0 -13   4      394.48      441.52    162.47 o 
   1 -13   4     1315.93     1506.26    191.82 o 
   2 -13   4      239.40        3.10    153.58 o 
   3 -13   4     5655.28     5556.63    258.17 o 
   4 -13   4      307.66      123.20    182.31 o 
   5 -13   4     1260.26     1469.67    222.41 o 
   6 -13   4     1429.01     1639.79    271.82 o 
   7 -13   4      431.75      651.12    269.13 o 
   8 -13   4     4726.33     5025.40    367.73 o 
   9 -13   4     1058.04     1068.87    300.34 o 
  10 -13   4       37.68        0.00    371.24 o 
  -9 -12   4      891.74      604.40    221.17 o 
  -8 -12   4        5.07        0.00    168.05 o 
  -7 -12   4        1.91       66.77    152.75 o 
  -6 -12   4     1872.51     1785.72    157.72 o 
  -5 -12   4     1771.83     2198.51    157.30 o 
  -4 -12   4      924.84      798.29    115.55 o 
  -3 -12   4     3620.46     3733.91    128.16 o 
  -2 -12   4      120.09      329.90     84.96 o 
  -1 -12   4    12120.14    11996.92    219.31 o 
   0 -12   4     1838.90     2125.75    188.51 o 
   1 -12   4    12281.23    12684.01    288.77 o 
   2 -12   4     1105.49     1121.37    163.92 o 
   3 -12   4        8.39       78.34    139.73 o 
   4 -12   4    15319.44    15897.85    389.02 o 
   5 -12   4      946.01      981.64    186.45 o 
   6 -12   4     6954.26     6359.47    334.86 o 
   7 -12   4        5.51       82.48    257.97 o 
   8 -12   4     2059.97     1484.76    236.68 o 
   9 -12   4     5632.01     6556.46    344.16 o 
  10 -12   4       55.88      435.94    383.85 o 
 -10 -11   4      531.03      212.29    267.68 o 
  -9 -11   4      701.12      755.50    197.82 o 
  -8 -11   4      217.82        0.00    161.64 o 
  -7 -11   4      483.60      433.25    149.03 o 
  -6 -11   4      172.54      242.05    127.54 o 
  -5 -11   4      141.38      174.25    118.23 o 
  -4 -11   4     2800.22     2908.33    134.98 o 
  -3 -11   4      827.76      956.42    120.72 o 
  -2 -11   4     3670.13     3574.33    122.78 o 
  -1 -11   4     7156.35     6845.02    187.07 o 
   0 -11   4      157.40      184.38    126.09 o 
   1 -11   4    13536.31    13920.72    332.79 o 
   2 -11   4    13560.97    12675.12    332.79 o 
   3 -11   4     1719.34     1539.95    198.02 o 
   4 -11   4     3073.98     3031.53    202.98 o 
   5 -11   4     2026.31     2466.81    223.65 o 
   6 -11   4     7992.47     8372.56    367.93 o 
   7 -11   4     3124.72     3612.37    288.56 o 
   8 -11   4      183.68      520.90    225.93 o 
   9 -11   4     3342.67     3680.58    388.40 o 
  10 -11   4      161.75      656.49    560.58 o 
  11 -11   4     1511.63      972.96    703.62 o 
 -10 -10   4      540.16      432.84    259.83 o 
  -9 -10   4      766.39      757.78    234.82 o 
  -8 -10   4       11.59       17.78    156.06 o 
  -7 -10   4     1007.34      844.80    150.07 o 
  -6 -10   4     1851.12     2272.92    150.89 o 
  -5 -10   4     7571.50     7588.33    168.88 o 
  -4 -10   4     2551.96     2773.35    127.12 o 
  -3 -10   4       19.15       12.40     81.03 o 
  -2 -10   4      539.31      464.05     75.86 o 
  -1 -10   4     3297.46     3593.76    106.25 o 
   0 -10   4    20129.15    20061.49    308.20 o 
   1 -10   4     1580.53     1497.16    124.44 o 
   2 -10   4     1400.99     1640.82    149.65 o 
   3 -10   4      127.40       56.02    127.33 o 
   4 -10   4    11939.04    11748.25    280.08 o 
   5 -10   4    25803.65    27763.51    506.22 o 
   6 -10   4      287.66      357.39    168.46 o 
   7 -10   4       60.35       53.95    225.10 o 
   8 -10   4      395.99      566.16    215.80 o 
   9 -10   4      543.37        1.03    307.58 o 
  10 -10   4     5118.84     6536.62    645.95 o 
 -10  -9   4     1076.11     1113.93    260.24 o 
  -9  -9   4      127.39        0.00    206.08 o 
  -8  -9   4     1327.15     1660.25    168.05 o 
  -7  -9   4       20.61        8.27    128.36 o 
  -6  -9   4     3950.26     3843.05    158.34 o 
  -5  -9   4      931.33     1142.87    127.95 o 
  -4  -9   4        3.92       16.33     88.68 o 
  -3  -9   4     5816.95     5551.26    148.41 o 
  -2  -9   4     5547.18     4839.98    127.33 o 
  -1  -9   4     9084.42     8717.55    163.92 o 
   0  -9   4     2166.80     2283.05    128.98 o 
   1  -9   4     1498.65     1880.39    120.30 o 
   2  -9   4     8515.67     8540.20    208.77 o 
   3  -9   4    11343.84    11140.75    247.01 o 
   4  -9   4     1176.75     1368.59    133.53 o 
   5  -9   4     1380.37     1567.85    172.60 o 
   6  -9   4       52.78        0.83    150.89 o 
   7  -9   4    11836.45    11391.48    359.05 o 
   8  -9   4     4951.26     4992.95    319.36 o 
   9  -9   4        6.52       11.58    276.78 o 
  10  -9   4     1153.28     1064.11    493.40 o 
 -11  -8   4       29.72        0.21    360.08 o 
 -10  -8   4     3152.67     3768.84    317.29 o 
  -9  -8   4     3027.86     3365.98    251.15 o 
  -8  -8   4     2250.45     2315.30    191.82 o 
  -7  -8   4      252.95        2.48    121.96 o 
  -6  -8   4      883.10      849.76    115.34 o 
  -5  -8   4     9951.51     9722.14    188.93 o 
  -4  -8   4    12503.20    12748.71    216.42 o 
  -3  -8   4       24.74       12.20     70.69 o 
  -2  -8   4        6.62        2.07     63.87 o 
  -1  -8   4     5917.73     6300.56    106.25 o 
   0  -8   4    13556.89    13184.02    243.50 o 
   1  -8   4    26358.81    27607.86    340.86 o 
   2  -8   4       11.58      102.11     85.16 o 
   3  -8   4     2368.64     2576.36    122.37 o 
   4  -8   4     6019.38     6232.35    177.15 o 
   5  -8   4     3338.88     3288.87    140.15 o 
   6  -8   4    10017.13    10305.04    210.43 o 
   7  -8   4     7704.72     7371.70    182.11 o 
   8  -8   4     2214.50     1939.30    234.40 o 
   9  -8   4     1609.90     1477.52    325.35 o 
  10  -8   4      261.67       15.50    501.67 o 
  11  -8   4     1503.80     1941.16    602.13 o 
  12  -8   4      826.61      569.47    642.44 o 
 -11  -7   4       53.44        0.83    345.61 o 
 -10  -7   4      596.50      730.49    306.75 o 
  -9  -7   4     4262.78     4281.47    241.43 o 
  -8  -7   4       74.53       11.37    142.83 o 
  -7  -7   4       32.76        1.24    114.93 o 
  -6  -7   4     3770.44     3848.42    133.12 o 
  -5  -7   4     1400.22     1523.62    103.97 o 
  -4  -7   4     5212.96     5141.98    135.80 o 
  -3  -7   4      187.40      101.49     72.76 o 
  -2  -7   4     5165.79     5160.17    111.83 o 
  -1  -7   4     8463.79     8545.99    138.70 o 
   0  -7   4      360.86      512.01     72.97 o 
   1  -7   4    10524.93    10623.58    215.59 o 
   2  -7   4      821.04     1104.01     74.83 o 
   3  -7   4      859.46      693.49    112.03 o 
   4  -7   4     2302.24     2005.45    110.17 o 
   5  -7   4       72.11       26.46    107.28 o 
   6  -7   4     3466.92     3368.04    164.54 o 
   7  -7   4      681.42      551.49    139.73 o 
   8  -7   4      105.62       54.98    170.12 o 
   9  -7   4      815.05     1602.17    310.26 o 
  10  -7   4      631.21     1052.13    325.77 o 
  11  -7   4     2746.41     2657.81    392.12 o 
  12  -7   4        1.42      115.55    529.78 o 
 -11  -6   4     1303.21     1215.63    367.11 o 
 -10  -6   4     1433.37     1475.46    327.83 o 
  -9  -6   4     2319.73     2336.59    292.28 o 
  -8  -6   4     1625.20     1741.28    169.29 o 
  -7  -6   4      132.01        9.51    121.13 o 
  -6  -6   4     9925.41     9025.13    194.72 o 
  -5  -6   4    17786.84    17100.66    245.98 o 
  -4  -6   4     1021.54      719.54     83.92 o 
  -3  -6   4     5998.02     5553.12    135.60 o 
  -2  -6   4     1747.78     1766.91     66.15 o 
  -1  -6   4    33403.11    33477.23    280.50 o 
   0  -6   4     1448.68     1351.43     65.32 o 
   1  -6   4    12084.24    12557.50    194.92 o 
   2  -6   4     6231.08     6543.85    190.79 o 
   3  -6   4       18.61        5.37     64.49 o 
   4  -6   4      524.91      458.68     82.89 o 
   5  -6   4     1032.10      592.41     95.50 o 
   6  -6   4      269.53      101.49    106.25 o 
   7  -6   4     4480.97     4719.06    175.49 o 
   8  -6   4      455.62      306.96    181.69 o 
   9  -6   4        4.49       23.77    250.94 o 
  10  -6   4     7561.19     7818.60    325.77 o 
  11  -6   4       36.28        7.85    324.73 o 
  12  -6   4      256.96       27.28    427.26 o 
 -11  -5   4      458.40      695.35    347.06 o 
 -10  -5   4        2.45        1.03    278.84 o 
  -9  -5   4     1527.91     1675.75    279.67 o 
  -8  -5   4     2516.22     2654.50    201.54 o 
  -7  -5   4      507.20      327.21    119.48 o 
  -6  -5   4     1150.05     1298.31    110.38 o 
  -5  -5   4      593.93      642.23     88.68 o 
  -4  -5   4     1618.46     1855.59     85.78 o 
  -3  -5   4     4598.30     4320.74    110.38 o 
  -2  -5   4     2204.84     2581.74     75.45 o 
  -1  -5   4     2752.72     2610.88    103.77 o 
   0  -5   4      316.71      401.01     76.27 o 
   1  -5   4    11599.30    11663.30    130.43 o 
   2  -5   4     3161.03     3080.93    121.13 o 
   3  -5   4       45.96       12.40     58.29 o 
   4  -5   4     8383.84     9150.60    213.53 o 
   5  -5   4      389.56      716.85     85.99 o 
   6  -5   4      459.43      387.78    105.83 o 
   7  -5   4     7169.36     6741.46    235.02 o 
   8  -5   4       55.99       48.78    162.26 o 
   9  -5   4     2670.94     2583.81    255.28 o 
  10  -5   4     1975.22     2300.41    371.86 o 
  11  -5   4      906.12     1287.77    361.94 o 
  12  -5   4      657.33      630.45    417.54 o 
 -11  -4   4        2.69        0.00    310.06 o 
 -10  -4   4     9425.75     9699.81    393.98 o 
  -9  -4   4     6878.02     6728.02    327.63 o 
  -8  -4   4     2881.22     3258.90    273.06 o 
  -7  -4   4       81.01       21.29    114.51 o 
  -6  -4   4      262.24       13.44     86.40 o 
  -5  -4   4    31604.12    31305.39    338.38 o 
  -4  -4   4     6752.99     6159.79    148.41 o 
  -3  -4   4      648.65      638.30     57.26 o 
  -2  -4   4     2105.49     2099.70     66.15 o 
  -1  -4   4     9867.16    10726.93    181.90 o 
   0  -4   4    41602.56    42235.51    531.85 o 
   1  -4   4    25016.79    27687.86    512.83 o 
   2  -4   4       50.48        6.20     60.56 o 
   3  -4   4     1609.07     1880.80    108.31 o 
   4  -4   4     1592.80     1549.87     98.60 o 
   5  -4   4    17328.76    17822.68    388.40 o 
   6  -4   4     2824.69     3096.43    140.77 o 
   7  -4   4       43.88       46.30    149.45 o 
   8  -4   4     1074.34      915.08    163.09 o 
   9  -4   4     1861.94     2221.25    241.84 o 
  10  -4   4     1798.87     2198.30    312.33 o 
  11  -4   4     6220.14     6661.05    438.21 o 
  12  -4   4      341.79        1.24    393.36 o 
 -11  -3   4      156.76        1.65    309.02 o 
 -10  -3   4      221.78      469.43    282.57 o 
  -9  -3   4     1555.32     1630.69    264.38 o 
  -8  -3   4       20.61        3.93    198.85 o 
  -7  -3   4     3217.82     3033.59    174.87 o 
  -6  -3   4      670.74      531.44     97.36 o 
  -5  -3   4     3059.96     2734.08    107.07 o 
  -4  -3   4      531.59      452.06     64.49 o 
  -3  -3   4      156.57      137.87     62.22 o 
  -2  -3   4     6825.45     7361.78    134.36 o 
  -1  -3   4     1538.12     1535.81     41.55 o 
   0  -3   4     2871.12     3150.18    108.52 o 
   1  -3   4    21801.15    21506.36    246.39 o 
   2  -3   4     3536.42     3230.17     80.20 o 
   3  -3   4      902.39      843.56     93.22 o 
   4  -3   4     7564.26     7431.44    152.75 o 
   5  -3   4      364.27       45.89     82.48 o 
   6  -3   4     2452.15     2445.52    190.99 o 
   7  -3   4     3119.20     3026.15    168.67 o 
   8  -3   4      734.39      306.54    144.07 o 
   9  -3   4      956.93      966.34    218.90 o 
  10  -3   4       40.28       32.04    265.62 o 
  11  -3   4      430.31      136.63    354.08 o 
  12  -3   4      286.24      230.68    388.19 o 
 -12  -2   4       68.82        0.21    353.05 o 
 -11  -2   4     1788.61     1011.82    324.32 o 
 -10  -2   4        4.93        1.45    258.79 o 
  -9  -2   4     4510.63     4501.82    290.21 o 
  -8  -2   4     1086.10      676.75    207.32 o 
  -7  -2   4     1269.69     1112.69    205.26 o 
  -6  -2   4    17185.38    17002.06    259.00 o 
  -5  -2   4       31.43       53.74     68.42 o 
  -4  -2   4    29401.52    28465.69    286.49 o 
  -3  -2   4     4155.27     4263.28     93.22 o 
  -2  -2   4     4274.48     4646.10    113.07 o 
  -1  -2   4    14561.31    15876.35    219.93 o 
   0  -2   4     7516.72     8286.37    168.46 o 
   1  -2   4     5026.19     6119.90    166.81 o 
   2  -2   4      885.98     1141.84     89.92 o 
   3  -2   4     1270.15     1357.63     71.52 o 
   4  -2   4     2233.84     2025.91    118.86 o 
   5  -2   4    29575.46    29324.54    302.82 o 
   6  -2   4     4044.74     3462.30    169.50 o 
   7  -2   4     4067.97     3996.84    169.29 o 
   8  -2   4     2475.12     2793.61    173.01 o 
   9  -2   4      174.03       86.61    155.24 o 
  10  -2   4     5755.71     6101.09    358.01 o 
  11  -2   4     4679.14     5263.73    403.07 o 
  12  -2   4       51.44        1.24    366.07 o 
  13  -2   4      319.94        0.62    427.88 o 
 -12  -1   4      209.71      297.65    378.68 o 
 -11  -1   4      508.43      587.25    323.08 o 
 -10  -1   4     1344.60      898.54    288.15 o 
  -9  -1   4       76.64       17.57    226.13 o 
  -8  -1   4      697.50      781.76    221.79 o 
  -7  -1   4      881.60      704.04    181.49 o 
  -6  -1   4      702.92      767.08    121.13 o 
  -5  -1   4     4032.74     3924.49    102.53 o 
  -4  -1   4      131.29      240.19     57.26 o 
  -3  -1   4     1478.14     1263.79     78.55 o 
  -2  -1   4    33090.39    35030.21    375.58 o 
  -1  -1   4      273.19      750.54     91.16 o 
   0  -1   4     3142.08     2947.61     49.20 o 
   1  -1   4     2002.39     1198.06     46.30 o 
   2  -1   4     1098.06     1807.84     91.98 o 
   3  -1   4     1191.19      898.54     53.95 o 
   4  -1   4     1557.96     1661.08    102.11 o 
   5  -1   4       88.28      151.31    108.73 o 
   6  -1   4        2.36        1.45     99.01 o 
   7  -1   4    11871.03    11542.38    243.70 o 
   8  -1   4      507.66      321.22    134.77 o 
   9  -1   4       66.29       23.36    169.91 o 
  10  -1   4     1566.53     1809.08    331.55 o 
  11  -1   4     1386.90     1719.37    361.32 o 
  12  -1   4     1536.79     1419.23    381.99 o 
  13  -1   4      176.62        0.00    379.30 o 
 -12   0   4      556.80      226.75    364.21 o 
 -11   0   4      219.14      466.95    316.88 o 
 -10   0   4     9985.90    11129.38    408.45 o 
  -9   0   4      669.22      480.79    237.71 o 
  -8   0   4     2226.31     2399.43    243.50 o 
  -7   0   4     1099.11     1237.75    192.44 o 
  -6   0   4      220.33      296.21    121.75 o 
  -5   0   4    17034.76    16898.50    225.72 o 
  -4   0   4       26.62        7.23     52.92 o 
  -3   0   4     1415.39     1396.91     66.56 o 
  -2   0   4     2605.99     3004.86     72.97 o 
  -1   0   4    17509.05    18897.54    326.80 o 
   0   0   4   194090.59   204520.64   1561.24 o 
   1   0   4    15357.29    20578.05    640.99 o 
   2   0   4     1061.76     1146.80     71.31 o 
   3   0   4     3195.78     3270.48     70.90 o 
   4   0   4     3176.68     2679.10    112.86 o 
   5   0   4    27891.53    28080.39    426.64 o 
   6   0   4     4159.57     3701.46    154.82 o 
   7   0   4      142.14      153.79    111.62 o 
   8   0   4     4776.69     4724.02    178.80 o 
   9   0   4       56.60       20.05    176.73 o 
  10   0   4    10485.00     9929.05    419.82 o 
  11   0   4     2675.15     3390.78    402.25 o 
  12   0   4        1.93        2.48    358.63 o 
  13   0   4      279.06      126.09    393.15 o 
 -12   1   4     1442.74     1157.96    369.79 o 
 -11   1   4       23.70        1.24    311.92 o 
 -10   1   4     1359.24     1050.06    296.21 o 
  -9   1   4     4333.39     4055.33    298.89 o 
  -8   1   4      521.83      402.04    187.89 o 
  -7   1   4      285.85      248.87    196.37 o 
  -6   1   4       99.11      141.39    165.36 o 
  -5   1   4      273.77      205.88    108.11 o 
  -4   1   4      393.86      300.96     54.36 o 
  -3   1   4     3308.49     3646.06     81.23 o 
  -2   1   4    15791.70    14111.92    123.20 o 
  -1   1   4    12538.92    14565.84    183.14 o 
   0   1   4     2449.84     2716.51     41.96 o 
   1   1   4     8878.16    10098.96    115.75 o 
   2   1   4     5566.15     7004.60    261.07 o 
   3   1   4     2445.31     2322.53     99.63 o 
   4   1   4     4296.88     4514.01     81.03 o 
   5   1   4      365.43      301.58     80.41 o 
   6   1   4     4992.54     4497.06    154.41 o 
   7   1   4       10.75       10.34    104.59 o 
   8   1   4     4454.65     4680.41    179.63 o 
   9   1   4       21.49       82.06    170.94 o 
  10   1   4       27.07      202.78    262.72 o 
  11   1   4     3059.04     2930.86    364.42 o 
  12   1   4        1.48        1.65    359.87 o 
  13   1   4       33.18        3.93    386.95 o 
 -12   2   4     1283.56     1566.61    401.01 o 
 -11   2   4      811.17      281.32    326.18 o 
 -10   2   4     2291.53     2977.99    328.45 o 
  -9   2   4     1728.51     1975.06    281.32 o 
  -8   2   4       59.66        6.20    230.27 o 
  -7   2   4     1437.85     1123.65    208.36 o 
  -6   2   4     7298.08     7149.70    272.64 o 
  -5   2   4      664.93      290.21     78.34 o 
  -4   2   4     6672.16     6097.16    190.37 o 
  -3   2   4     5164.42     5954.12    198.44 o 
  -2   2   4      135.89       38.03    113.48 o 
  -1   2   4     6915.14     8681.59     90.95 o 
   0   2   4    22229.73    28232.73    419.82 o 
   1   2   4     1076.80      488.65     64.49 o 
   2   2   4     7332.69     7887.84    164.54 o 
   3   2   4    13577.55    12627.58    146.35 o 
   4   2   4     8454.11     8340.53    253.83 o 
   5   2   4     6482.71     5705.66    172.18 o 
   6   2   4    19379.51    19055.88    317.50 o 
   7   2   4     2762.76     2678.48    153.79 o 
   8   2   4      913.33     1116.00    167.64 o 
   9   2   4     1996.45     2469.71    232.54 o 
  10   2   4     3340.18     3513.15    279.05 o 
  11   2   4     4217.46     4402.81    386.54 o 
  12   2   4      459.18       67.59    329.69 o 
  13   2   4     1572.50     1313.40    417.96 o 
 -12   3   4       26.87        0.21    351.60 o 
 -11   3   4        5.96        6.41    276.57 o 
 -10   3   4       46.14       11.16    261.27 o 
  -9   3   4     3901.74     3952.81    322.67 o 
  -8   3   4     1239.19     1172.43    261.07 o 
  -7   3   4       17.24        2.27    193.89 o 
  -6   3   4     2596.81     2482.93    188.93 o 
  -5   3   4      241.80      235.44     79.17 o 
  -4   3   4     3369.45     3305.41    158.54 o 
  -3   3   4     7365.09     7662.12    207.74 o 
  -2   3   4     9618.32    11212.06    295.59 o 
  -1   3   4     6083.48     6683.38    119.48 o 
   0   3   4       86.08        4.13     50.02 o 
   1   3   4      715.76      645.54     37.62 o 
   2   3   4     7858.31    10069.61    147.38 o 
   3   3   4     1177.07     1352.47     51.26 o 
   4   3   4     3490.03     3645.44    126.30 o 
   5   3   4     1006.87     1143.70    110.79 o 
   6   3   4     6270.64     6142.84    181.90 o 
   7   3   4    18002.45    16702.13    286.91 o 
   8   3   4     1538.43     1842.56    175.29 o 
   9   3   4     3256.20     3302.52    234.40 o 
  10   3   4      471.34      705.48    213.94 o 
  11   3   4       91.71      192.86    301.38 o 
  12   3   4     1124.69     1402.49    382.82 o 
 -12   4   4       40.26        1.03    352.84 o 
 -11   4   4      744.83      709.41    320.81 o 
 -10   4   4    10080.95    10666.57    655.25 o 
  -9   4   4       56.56        4.55    262.31 o 
  -8   4   4     1503.62     1654.67    274.92 o 
  -7   4   4      308.89      262.51    167.02 o 
  -6   4   4     1032.65      984.33    172.60 o 
  -5   4   4    28345.01    28556.84    438.21 o 
  -4   4   4     1917.22     1976.92    115.96 o 
  -3   4   4     2484.44     2236.54    154.20 o 
  -2   4   4     6638.32     6188.11    183.14 o 
  -1   4   4      890.05     1160.65     65.94 o 
   0   4   4   125158.69   139302.06   1273.51 o 
   1   4   4      718.58     1071.56     94.88 o 
   2   4   4    18184.03    18401.04    194.30 o 
   3   4   4     1943.74     2178.25    101.70 o 
   4   4   4       77.38       48.37     40.10 o 
   5   4   4    14777.79    14203.70    189.96 o 
   6   4   4     4289.09     4151.66    155.44 o 
   7   4   4     1272.26     1398.56    136.01 o 
   8   4   4     1699.58     2013.51    190.99 o 
   9   4   4     2368.36     2629.07    240.40 o 
  10   4   4    12156.49    11609.76    377.03 o 
  11   4   4     5894.99     5543.61    422.71 o 
  12   4   4      233.65      343.96    368.97 o 
 -11   5   4      164.76       24.80    311.09 o 
 -10   5   4        9.24       60.15    329.49 o 
  -9   5   4     1150.42     1483.93    313.78 o 
  -8   5   4      227.29        0.41    245.36 o 
  -7   5   4     3802.57     3538.16    214.77 o 
  -6   5   4     8450.82     8608.21    254.66 o 
  -5   5   4      162.67      392.95    123.82 o 
  -4   5   4      466.38      477.07    137.25 o 
  -3   5   4       74.11      251.97     75.03 o 
  -2   5   4     7000.68     6707.56    184.38 o 
  -1   5   4     5192.34     5990.92    163.50 o 
   0   5   4     2571.40     2665.66     51.88 o 
   1   5   4    53835.80    55939.81    522.96 o 
   2   5   4     3253.08     2743.17     64.29 o 
   3   5   4     6227.72     6474.40    131.26 o 
   4   5   4      685.15      733.18     53.12 o 
   5   5   4     1210.07     1268.34     59.12 o 
   6   5   4     8674.35     8759.31    159.78 o 
   7   5   4      356.82      372.48    137.05 o 
   8   5   4       24.10       65.53    162.68 o 
   9   5   4     5344.50     4526.83    245.15 o 
  10   5   4       41.98       10.75    213.32 o 
  11   5   4      344.74      581.05    304.89 o 
  12   5   4        6.60        0.00    342.10 o 
 -11   6   4       31.19      295.59    598.62 o 
 -10   6   4      458.94        0.21    317.91 o 
  -9   6   4    12078.90    11310.87    608.33 o 
  -8   6   4     1245.75     1174.08    228.82 o 
  -7   6   4     1829.92     2179.29    220.76 o 
  -6   6   4    10801.00    10900.35    273.47 o 
  -5   6   4        0.71       28.73    125.88 o 
  -4   6   4    46487.02    46643.69    643.68 o 
  -3   6   4     1532.69     1726.40     82.68 o 
  -2   6   4     5181.63     4675.24     88.26 o 
  -1   6   4    13949.81    14870.52    260.24 o 
   0   6   4     2360.16     2850.66     88.68 o 
   1   6   4    30892.50    31915.17    345.61 o 
   2   6   4        6.88       75.86     62.01 o 
   3   6   4     4760.68     4168.40     75.24 o 
   4   6   4    12037.26    12083.53    174.87 o 
   5   6   4       30.43        2.48     54.98 o 
   6   6   4    17130.76    16663.27    207.32 o 
   7   6   4      287.05      370.41    157.51 o 
   8   6   4        4.89        0.83    156.06 o 
   9   6   4      109.15        6.41    191.41 o 
  10   6   4        1.12       17.57    223.03 o 
  11   6   4     4279.03     3983.82    318.74 o 
  12   6   4      504.13      253.83    366.69 o 
 -11   7   4      962.35      494.02    604.40 o 
 -10   7   4      310.43      261.69    515.93 o 
  -9   7   4       46.66       15.92    453.92 o 
  -8   7   4     1008.46     1015.54    219.11 o 
  -7   7   4       34.47        1.03    165.36 o 
  -6   7   4     4568.12     4505.54    192.24 o 
  -5   7   4        5.81        9.30    129.60 o 
  -4   7   4     4986.77     5157.90    151.10 o 
  -3   7   4    15682.81    15122.50    227.37 o 
  -2   7   4       33.93       29.77     70.07 o 
  -1   7   4    15470.95    16165.74    295.38 o 
   0   7   4       14.04       55.19     47.13 o 
   1   7   4    11711.99    11954.34    146.76 o 
   2   7   4    10528.07    10108.67    159.99 o 
   3   7   4      290.71      447.31     77.72 o 
   4   7   4     7121.90     7071.15    123.82 o 
   5   7   4      107.06      166.40     72.97 o 
   6   7   4      163.03       53.74     69.87 o 
   7   7   4     7471.64     7304.73    201.74 o 
   8   7   4     1102.49      996.94    200.92 o 
   9   7   4      252.50      313.57    206.29 o 
  10   7   4      651.89      695.35    242.67 o 
  11   7   4     1723.49     1881.42    292.49 o 
  12   7   4     1901.95     2379.38    470.67 o 
 -11   8   4      614.15       25.84    663.31 o 
 -10   8   4     1520.53     1539.95    620.73 o 
  -9   8   4      765.48      993.63    323.70 o 
  -8   8   4     2277.94     1671.41    302.41 o 
  -7   8   4        2.78       17.36    226.75 o 
  -6   8   4     5660.69     5320.57    239.98 o 
  -5   8   4    16141.89    15441.24    316.46 o 
  -4   8   4     2127.77     2345.06    144.07 o 
  -3   8   4     1199.30     1151.14    108.11 o 
  -2   8   4     6793.93     6771.85    204.43 o 
  -1   8   4    15447.00    15792.43    314.60 o 
   0   8   4    56556.40    60616.70    673.24 o 
   1   8   4     2545.13     3084.44    124.85 o 
   2   8   4     9838.36    10287.89    172.18 o 
   3   8   4      363.40      385.71     86.82 o 
   4   8   4     2378.94     1843.39    105.83 o 
   5   8   4     8023.63     7599.49    147.17 o 
   6   8   4      299.49      334.24     72.55 o 
   7   8   4      984.60     1280.95    104.18 o 
   8   8   4       18.90       58.91    178.18 o 
   9   8   4     1169.46      826.40    221.17 o 
  10   8   4     3178.48     3598.31    288.97 o 
  11   8   4        2.16      180.87    283.39 o 
  12   8   4     2325.68     2279.74    461.98 o 
 -11   9   4       77.53        5.79    679.64 o 
 -10   9   4      717.55       18.19    534.74 o 
  -9   9   4     2304.20     1796.26    364.63 o 
  -8   9   4     1475.08     1290.46    312.74 o 
  -7   9   4     1909.73     2322.32    300.76 o 
  -6   9   4        1.56       39.69    174.05 o 
  -5   9   4      782.44      758.19    181.49 o 
  -4   9   4      288.13      152.96    143.45 o 
  -3   9   4    12487.74    11930.98    302.41 o 
  -2   9   4     3674.95     3566.89    169.29 o 
  -1   9   4      117.98       95.70     96.94 o 
   0   9   4      419.53      520.90     72.35 o 
   1   9   4     5435.73     5547.95    137.46 o 
   2   9   4    10259.54     9672.53    107.90 o 
   3   9   4      616.39      495.47     92.40 o 
   4   9   4     5846.85     6020.47    150.48 o 
   5   9   4       36.39       29.15     81.44 o 
   6   9   4     1796.11     1901.89    110.79 o 
   7   9   4       18.84        1.24     99.63 o 
   8   9   4     2171.83     2372.97    181.69 o 
   9   9   4      145.39      143.66    217.04 o 
  10   9   4      262.60      146.35    236.88 o 
  11   9   4      378.49      115.34    287.73 o 
  12   9   4      365.77      589.11    557.28 o 
 -10  10   4     4235.95     3602.45    429.74 o 
  -9  10   4     1571.36     1372.72    348.30 o 
  -8  10   4     1935.51     2081.51    324.94 o 
  -7  10   4      817.24      945.88    293.31 o 
  -6  10   4     1108.11      987.43    203.81 o 
  -5  10   4    11254.79    12022.55    323.91 o 
  -4  10   4     7031.29     6772.67    336.93 o 
  -3  10   4     2911.20     2921.97    213.32 o 
  -2  10   4        1.63       41.13    112.03 o 
  -1  10   4     3005.63     3241.13    168.67 o 
   0  10   4     6254.91     6138.09    187.27 o 
   1  10   4     6081.96     5994.02    131.46 o 
   2  10   4       35.03       21.29     64.29 o 
   3  10   4     6566.87     6604.83    147.59 o 
   4  10   4       10.74       57.46     79.58 o 
   5  10   4     3371.97     2996.39    133.94 o 
   6  10   4     7403.29     6932.45    175.29 o 
   7  10   4       44.91       20.67    105.83 o 
   8  10   4       16.04        5.37    116.58 o 
   9  10   4     1790.56     1890.11    205.46 o 
  10  10   4       30.12       12.61    249.91 o 
  11  10   4     1940.23     1843.18    335.27 o 
 -10  11   4        7.53        2.89    393.98 o 
  -9  11   4     2745.53     3016.44    416.51 o 
  -8  11   4     1310.32     1466.15    341.89 o 
  -7  11   4      732.43      574.02    296.41 o 
  -6  11   4       48.57       21.29    188.93 o 
  -5  11   4        0.80        1.45    170.74 o 
  -4  11   4     2843.70     3315.75    258.59 o 
  -3  11   4      110.00       84.13    169.70 o 
  -2  11   4      682.70      556.86    148.62 o 
  -1  11   4      179.69      180.04    138.29 o 
   0  11   4     3313.21     3830.03     98.39 o 
   1  11   4      897.56     1137.49    102.73 o 
   2  11   4     6366.28     6658.98    191.82 o 
   3  11   4      168.36      153.37     84.96 o 
   4  11   4       18.12        1.65     81.23 o 
   5  11   4     1080.45     1014.71    103.35 o 
   6  11   4       13.98        3.72    112.65 o 
   7  11   4     8254.73     7844.23    183.97 o 
   8  11   4       39.61       26.25    129.40 o 
   9  11   4      637.57      486.79    187.27 o 
  10  11   4        1.15        1.86    207.74 o 
  11  11   4       15.56      342.10    327.83 o 
 -10  12   4      361.80        5.79    388.19 o 
  -9  12   4      953.71      892.14    336.51 o 
  -8  12   4        3.64        1.03    309.23 o 
  -7  12   4        1.04        0.62    215.39 o 
  -6  12   4     4279.00     4751.93    288.97 o 
  -5  12   4      855.23     1072.59    222.00 o 
  -4  12   4     1124.84     1439.08    224.27 o 
  -3  12   4       54.63       13.02    201.95 o 
  -2  12   4      305.16      465.29    138.49 o 
  -1  12   4     3384.42     3316.16    186.65 o 
   0  12   4       15.74       42.99    125.88 o 
   1  12   4     1908.71     1944.06    103.15 o 
   2  12   4      628.16      544.46    104.80 o 
   3  12   4      135.54       75.45     89.50 o 
   4  12   4      268.72      277.19    103.15 o 
   5  12   4     2728.11     2904.82    147.59 o 
   6  12   4      631.85      309.64    120.10 o 
   7  12   4      743.66      776.59    143.66 o 
   8  12   4     1523.48     1710.69    159.37 o 
   9  12   4     2465.72     2958.56    249.49 o 
  10  12   4     3117.13     3809.77    297.65 o 
  11  12   4      291.49      236.68    291.04 o 
  -9  13   4       89.08      349.33    349.33 o 
  -8  13   4     1000.49      918.39    370.83 o 
  -7  13   4     1240.04      951.87    265.20 o 
  -6  13   4     1211.57     1550.28    258.59 o 
  -5  13   4       10.06       14.47    246.19 o 
  -4  13   4      109.24       45.47    217.87 o 
  -3  13   4      442.34      285.46    219.73 o 
  -2  13   4     2500.82     2555.07    199.06 o 
  -1  13   4     1396.66     1423.57    158.75 o 
   0  13   4       31.86       18.40    146.55 o 
   1  13   4       12.99        1.45     77.93 o 
   2  13   4      323.43      533.92     95.70 o 
   3  13   4     3924.58     3892.25    140.77 o 
   4  13   4      619.68      662.69    118.03 o 
   5  13   4       51.78        0.00    114.93 o 
   6  13   4     1121.07     1275.99    167.22 o 
   7  13   4      287.19      240.81    163.92 o 
   8  13   4     4053.62     4333.97    192.24 o 
   9  13   4      239.44       62.63    162.06 o 
  10  13   4      359.96       88.68    230.48 o 
  -9  14   4       33.71       29.15    372.27 o 
  -8  14   4      118.39      159.37    279.05 o 
  -7  14   4       78.34        7.65    260.03 o 
  -6  14   4       80.37      117.61    239.57 o 
  -5  14   4     2701.11     3190.90    334.45 o 
  -4  14   4     2903.80     3289.49    327.42 o 
  -3  14   4       14.03       45.68    242.05 o 
  -2  14   4      711.80      670.14    236.06 o 
  -1  14   4     1538.79     1548.84    206.08 o 
   0  14   4      519.17      805.94    178.18 o 
   1  14   4     9689.98     9485.67    239.78 o 
   2  14   4      233.28      253.83    104.59 o 
   3  14   4      700.65      880.56    130.84 o 
   4  14   4      765.56      778.66    120.92 o 
   5  14   4     1345.96     1469.26    169.08 o 
   6  14   4     3567.65     3320.09    189.34 o 
   7  14   4      959.07     1036.42    181.49 o 
   8  14   4      157.78      162.06    157.51 o 
   9  14   4      870.24      967.58    198.64 o 
  10  14   4      837.14      556.86    287.94 o 
  -9  15   4      180.58      478.11    399.77 o 
  -8  15   4       36.82       44.03    274.50 o 
  -7  15   4      822.71      407.83    290.01 o 
  -6  15   4     1200.36     1075.90    293.93 o 
  -5  15   4      528.47      591.38    268.30 o 
  -4  15   4     1266.19     1265.86    285.67 o 
  -3  15   4     7048.50     6728.64    386.95 o 
  -2  15   4     1882.27     2459.99    316.05 o 
  -1  15   4     3819.07     3845.53    259.83 o 
   0  15   4      222.78      254.45    171.77 o 
   1  15   4      228.90       76.69    137.46 o 
   2  15   4    16238.54    16326.14    279.88 o 
   3  15   4      602.13      636.03    129.81 o 
   4  15   4     1718.78     1971.55    166.81 o 
   5  15   4      342.14      364.21    164.33 o 
   6  15   4     1954.30     1902.09    210.63 o 
   7  15   4     4641.73     4265.97    232.75 o 
   8  15   4      977.41     1562.48    185.62 o 
   9  15   4      592.51      681.71    198.44 o 
  -8  16   4        7.21       88.47    315.64 o 
  -7  16   4       51.37      181.28    290.83 o 
  -6  16   4      868.56     1095.95    277.40 o 
  -5  16   4      908.26      455.78    317.29 o 
  -4  16   4     2721.16     3029.25    368.35 o 
  -3  16   4     2597.84     3183.46    353.26 o 
  -2  16   4        8.80       15.50    262.51 o 
  -1  16   4     9690.14     9810.61    322.67 o 
   0  16   4     6657.06     6557.29    288.97 o 
   1  16   4     2079.63     2245.84    236.68 o 
   2  16   4      315.97      136.01    155.24 o 
   3  16   4     2018.93     1717.30    147.79 o 
   4  16   4     2144.96     2132.98    165.16 o 
   5  16   4     4801.79     4916.47    210.84 o 
   6  16   4      879.24      899.16    171.98 o 
   7  16   4       63.21        1.03    189.75 o 
   8  16   4      348.07        2.48    197.20 o 
   9  16   4     2189.08     3103.05    233.78 o 
  -7  17   4     2787.50     2471.98    361.73 o 
  -6  17   4      542.34      205.26    288.77 o 
  -5  17   4      699.19     1002.72    323.70 o 
  -4  17   4        1.05      128.36    298.69 o 
  -3  17   4     4148.42     3636.76    364.42 o 
  -2  17   4     8783.87     8675.18    446.27 o 
  -1  17   4      142.21       93.64    222.62 o 
   0  17   4        7.41        0.00    200.92 o 
   1  17   4       98.75      201.12    225.72 o 
   2  17   4     6374.33     6619.50    243.91 o 
   3  17   4     6233.55     6160.21    235.02 o 
   4  17   4        1.72       54.57    159.37 o 
   5  17   4        0.38       15.92    206.50 o 
   6  17   4     1710.45     1484.55    210.43 o 
   7  17   4     1084.69     1234.65    216.63 o 
   8  17   4     2574.81     2536.06    250.73 o 
  -7  18   4      657.09      162.88    337.34 o 
  -6  18   4      135.08        0.62    306.54 o 
  -5  18   4     2867.17     3857.11    413.20 o 
  -4  18   4     1457.05     1574.05    346.44 o 
  -3  18   4     1160.20     1088.71    354.29 o 
  -2  18   4      133.11        7.65    297.24 o 
  -1  18   4      302.63       55.81    289.80 o 
   0  18   4     6446.51     6460.55    321.22 o 
   1  18   4     3406.24     3552.01    285.25 o 
   2  18   4      207.48      211.25    180.04 o 
   3  18   4     1843.79     2255.35    217.87 o 
   4  18   4      585.19      744.34    233.37 o 
   5  18   4     1716.14     1779.11    211.05 o 
   6  18   4      260.63       66.56    201.12 o 
   7  18   4      611.18      330.11    230.89 o 
  -6  19   4      363.57      299.72    412.58 o 
  -5  19   4       52.65       41.13    350.78 o 
  -4  19   4     3668.51     4166.75    466.53 o 
  -3  19   4     1608.56     1880.39    381.78 o 
  -2  19   4     3437.87     3821.35    439.87 o 
  -1  19   4     1634.10     2037.28    386.12 o 
   0  19   4        0.03       10.13    255.90 o 
   1  19   4     1598.04     1950.46    306.34 o 
   2  19   4        0.50        2.27    250.32 o 
   3  19   4     2363.58     2730.15    237.92 o 
   4  19   4      122.88        0.00    245.15 o 
   5  19   4      195.41      298.27    266.24 o 
   6  19   4     1208.98      902.68    235.23 o 
  -5  20   4      192.62        1.65    393.77 o 
  -4  20   4      562.77      510.15    412.17 o 
  -3  20   4      607.21      196.37    377.24 o 
  -2  20   4      273.74       52.09    371.03 o 
  -1  20   4     2090.89     2339.27    409.27 o 
   0  20   4       62.98      132.29    294.76 o 
   1  20   4     3275.49     3757.06    372.69 o 
   2  20   4       49.61       27.70    302.00 o 
   3  20   4      303.78        1.45    368.97 o 
   4  20   4     2080.65     1622.84    289.39 o 
   5  20   4      181.18        0.21    284.01 o 
  -3  21   4      493.07      250.94    421.26 o 
  -2  21   4       25.16        4.13    396.87 o 
  -1  21   4       20.23       17.78    390.26 o 
   0  21   4       18.00        2.07    425.19 o 
   1  21   4        0.38       23.77    318.53 o 
   2  21   4     2304.16     3192.76    386.12 o 
   3  21   4       91.57        0.21    401.42 o 
   4  21   4      931.82      508.70    291.25 o 
  -1  22   4      342.41        3.93    432.84 o 
   0  22   4       16.34        3.93    452.06 o 
   1  22   4       98.11        1.24    341.48 o 
   2  22   4      274.67      593.45    562.03 o 
   1 -21   5      593.52        0.62    554.38 o 
  -3 -20   5        1.72      459.30    661.04 o 
  -2 -20   5      849.37      716.02    396.46 o 
  -1 -20   5      288.56        2.48    380.54 o 
   0 -20   5     2496.08     1808.87    455.37 o 
   1 -20   5     5101.27     5117.80    468.19 o 
   2 -20   5        4.10        6.61    375.58 o 
   3 -20   5      523.32      106.87    389.02 o 
   4 -20   5      563.52        0.21    634.17 o 
  -4 -19   5      718.96      108.93    423.33 o 
  -3 -19   5      729.37      642.02    396.25 o 
  -2 -19   5     4665.49     4312.89    463.02 o 
  -1 -19   5     1450.21     1382.85    403.07 o 
   0 -19   5      147.72        6.20    320.19 o 
   1 -19   5     1587.56     1308.85    369.59 o 
   2 -19   5     1411.77     1305.34    398.32 o 
   3 -19   5     4344.30     5108.08    479.76 o 
   4 -19   5      990.28      378.27    575.26 o 
   5 -19   5     1166.85      978.75    603.58 o 
   6 -19   5     3551.56     3929.45    686.26 o 
  -5 -18   5      405.16      270.37    286.70 o 
  -4 -18   5      641.65      519.24    254.25 o 
  -3 -18   5       51.82        4.75    345.20 o 
  -2 -18   5      201.61      142.42    341.48 o 
  -1 -18   5     1973.93     2325.22    377.86 o 
   0 -18   5      766.27      823.51    325.77 o 
   1 -18   5        2.51       71.73    309.85 o 
   2 -18   5      601.38      762.33    340.86 o 
   3 -18   5      332.45      466.53    342.30 o 
   4 -18   5     3461.68     3826.10    453.10 o 
   5 -18   5      297.08      300.13    520.90 o 
   6 -18   5       21.02        0.21    537.22 o 
   7 -18   5        0.39        7.23    569.26 o 
  -6 -17   5      471.77      402.25    308.40 o 
  -5 -17   5       31.78        6.41    259.21 o 
  -4 -17   5       32.58       53.12    234.20 o 
  -3 -17   5     6952.23     7100.51    443.17 o 
  -2 -17   5      305.80      165.16    294.97 o 
  -1 -17   5     1539.88     2158.61    354.29 o 
   0 -17   5       16.80       89.92    292.07 o 
   1 -17   5      266.86       18.60    298.27 o 
   2 -17   5     4445.25     4702.94    383.44 o 
   3 -17   5      154.60      137.05    309.02 o 
   4 -17   5     1875.32     2786.17    396.87 o 
   5 -17   5      679.98     1387.40    579.39 o 
   6 -17   5      993.68      814.83    519.45 o 
   7 -17   5     2853.23     3108.21    668.69 o 
   8 -17   5     1431.92     1143.70    626.31 o 
  -7 -16   5      390.23      153.99    234.82 o 
  -6 -16   5      117.88       20.46    202.16 o 
  -5 -16   5     5024.02     4859.21    299.72 o 
  -4 -16   5     3992.31     3881.08    266.24 o 
  -3 -16   5      711.32      398.53    205.46 o 
  -2 -16   5      353.93       10.13    274.50 o 
  -1 -16   5      127.26        0.83    266.03 o 
   0 -16   5       60.61       15.50    258.38 o 
   1 -16   5       55.28        4.13    269.96 o 
   2 -16   5      163.45       13.85    276.16 o 
   3 -16   5       81.58        1.45    273.68 o 
   4 -16   5      383.56      481.21    319.15 o 
   5 -16   5        1.79        3.10    442.97 o 
   6 -16   5     1379.00     1143.28    519.86 o 
   7 -16   5      127.30        6.41    535.98 o 
   8 -16   5      243.91       75.03    501.26 o 
  -7 -15   5     4854.89     4640.10    275.54 o 
  -6 -15   5      675.91      752.40    201.74 o 
  -5 -15   5      240.33      171.56    176.94 o 
  -4 -15   5     3350.50     3216.32    256.73 o 
  -3 -15   5      656.23      599.65    195.96 o 
  -2 -15   5     7819.91     7620.99    378.06 o 
  -1 -15   5        0.77        7.65    232.54 o 
   0 -15   5       95.30        2.69    240.81 o 
   1 -15   5        1.37        2.69    245.15 o 
   2 -15   5      476.98      456.61    280.91 o 
   3 -15   5      813.44      996.11    293.73 o 
   4 -15   5       17.34       78.96    257.97 o 
   5 -15   5      352.62      498.36    298.27 o 
   6 -15   5       15.86       35.97    410.10 o 
   7 -15   5      207.48        1.45    473.56 o 
   8 -15   5     3802.69     3828.17    649.47 o 
   9 -15   5     1597.73     1706.97    411.76 o 
  -8 -14   5     1076.79     1354.12    231.51 o 
  -7 -14   5       35.04       59.12    215.18 o 
  -6 -14   5     3729.27     3953.22    236.06 o 
  -5 -14   5     1825.10     1663.76    192.44 o 
  -4 -14   5      356.68      266.03    152.55 o 
  -3 -14   5       27.62        0.21    179.83 o 
  -2 -14   5       72.92        3.51    150.69 o 
  -1 -14   5     3194.97     3297.97    284.22 o 
   0 -14   5      497.65       70.07    220.76 o 
   1 -14   5      953.27      834.67    243.91 o 
   2 -14   5     1325.35     1510.60    259.83 o 
   3 -14   5      789.67     1161.27    377.24 o 
   4 -14   5       94.22      121.96    235.85 o 
   5 -14   5      147.13       49.82    265.41 o 
   6 -14   5      236.43      276.98    431.81 o 
   7 -14   5      569.11      331.14    492.58 o 
   8 -14   5     1371.25     1056.26    520.48 o 
   9 -14   5      667.92      913.43    397.29 o 
  -9 -13   5       43.12        0.00    276.98 o 
  -8 -13   5     2343.06     3031.11    260.65 o 
  -7 -13   5       13.85        1.45    182.31 o 
  -6 -13   5     2703.88     3066.25    200.92 o 
  -5 -13   5       50.47      110.59    147.59 o 
  -4 -13   5      412.18      271.61    142.63 o 
  -3 -13   5      283.08      407.62    129.60 o 
  -2 -13   5     1114.75     1182.56    179.63 o 
  -1 -13   5     6098.77     5614.92    331.55 o 
   0 -13   5      307.68      275.74    208.56 o 
   1 -13   5      870.10     1044.27    219.73 o 
   2 -13   5     7224.06     7324.37    367.73 o 
   3 -13   5     2678.80     2508.15    285.67 o 
   4 -13   5    14770.75    15145.65    384.06 o 
   5 -13   5      244.29       61.18    192.86 o 
   6 -13   5       72.84        6.41    240.81 o 
   7 -13   5     2077.99     2168.74    335.27 o 
   8 -13   5     2305.06     2177.63    352.84 o 
   9 -13   5     3320.61     3208.26    336.10 o 
  10 -13   5       52.55      204.22    404.11 o 
  -9 -12   5      154.43       50.64    237.50 o 
  -8 -12   5     1309.84     1019.26    205.26 o 
  -7 -12   5      261.84        4.13    167.84 o 
  -6 -12   5      256.63      305.30    159.78 o 
  -5 -12   5     2811.76     2792.99    178.59 o 
  -4 -12   5     1113.68     1128.81    144.90 o 
  -3 -12   5       76.34        1.45    100.46 o 
  -2 -12   5      281.79      231.51    119.89 o 
  -1 -12   5     1907.01     1792.75    105.42 o 
   0 -12   5      176.59      162.26    150.27 o 
   1 -12   5     4578.31     4342.03    229.86 o 
   2 -12   5      425.16      449.79    152.75 o 
   3 -12   5      295.44      162.26    148.62 o 
   4 -12   5      902.38      792.92    195.54 o 
   5 -12   5    10919.44    11481.61    325.15 o 
   6 -12   5     8694.82     8796.10    303.86 o 
   7 -12   5      409.23      690.19    262.51 o 
   8 -12   5      355.29      344.16    281.12 o 
   9 -12   5     2430.46     2217.94    384.88 o 
  10 -12   5     1628.20     1705.11    423.33 o 
  -9 -11   5      919.43      477.69    232.13 o 
  -8 -11   5      473.47      440.28    185.62 o 
  -7 -11   5     1367.82     1724.33    173.22 o 
  -6 -11   5     6709.62     6866.52    200.92 o 
  -5 -11   5      429.46      329.90    123.61 o 
  -4 -11   5       51.62       76.48    102.94 o 
  -3 -11   5     2110.98     2262.38    120.30 o 
  -2 -11   5     9532.57     9286.20    169.50 o 
  -1 -11   5      210.84      166.19     95.91 o 
   0 -11   5      695.78      556.24    148.00 o 
   1 -11   5     4434.42     4766.60    229.44 o 
   2 -11   5       49.41        3.51    133.53 o 
   3 -11   5     7779.77     7719.38    255.69 o 
   4 -11   5     5065.57     4891.25    229.86 o 
   5 -11   5      885.45      768.94    179.21 o 
   6 -11   5    11375.62    11453.29    339.62 o 
   7 -11   5        3.70        4.34    230.48 o 
   8 -11   5     9834.62    10495.21    462.40 o 
   9 -11   5      913.64      866.51    326.39 o 
  10 -11   5       19.30        2.69    343.54 o 
 -10 -10   5       63.85      310.68    272.44 o 
  -9 -10   5     1379.53     1638.96    252.59 o 
  -8 -10   5      305.77      190.99    161.64 o 
  -7 -10   5        0.98        2.89    137.46 o 
  -6 -10   5     1273.82     1363.42    151.72 o 
  -5 -10   5     1782.60     2246.46    133.74 o 
  -4 -10   5      378.34      318.95    100.67 o 
  -3 -10   5        0.68        0.62     90.33 o 
  -2 -10   5      100.40       36.17     73.38 o 
  -1 -10   5     4925.67     4237.23    114.31 o 
   0 -10   5     4088.68     4455.10    182.73 o 
   1 -10   5     1818.61     1792.75    144.90 o 
   2 -10   5      921.21     1051.51    138.49 o 
   3 -10   5      407.23      458.88    158.13 o 
   4 -10   5    10266.27    10353.21    272.44 o 
   5 -10   5     3616.38     3821.97    203.40 o 
   6 -10   5      253.86      236.47    182.93 o 
   7 -10   5      832.56      859.06    233.16 o 
   8 -10   5       57.13      141.39    199.68 o 
   9 -10   5     7501.99     7519.70    421.26 o 
  10 -10   5      319.54        0.21    533.30 o 
 -10  -9   5     1376.40     1435.36    267.68 o 
  -9  -9   5     1775.01     1904.57    243.50 o 
  -8  -9   5     2503.35     2924.25    186.03 o 
  -7  -9   5      159.46       82.89    131.05 o 
  -6  -9   5     1409.94     1553.80    140.15 o 
  -5  -9   5     2021.69     2123.47    134.56 o 
  -4  -9   5     1174.68     1291.90    115.75 o 
  -3  -9   5      791.26      752.40     84.96 o 
  -2  -9   5      989.77     1058.74     96.53 o 
  -1  -9   5     6676.43     6399.36    123.61 o 
   0  -9   5     1007.11      991.56    107.28 o 
   1  -9   5     3501.84     3684.30    131.05 o 
   2  -9   5    16524.52    16653.56    259.41 o 
   3  -9   5     2621.85     2546.19    155.03 o 
   4  -9   5     8420.74     8696.68    205.46 o 
   5  -9   5      279.29      212.08    133.74 o 
   6  -9   5      110.47       67.18    122.99 o 
   7  -9   5    12010.11    12679.25    358.43 o 
   8  -9   5     4340.77     4426.78    342.72 o 
   9  -9   5        1.26       15.50    276.57 o 
  10  -9   5      258.49      785.89    519.24 o 
  11  -9   5     2993.71     3232.86    711.27 o 
 -10  -8   5     1252.70     1186.28    266.65 o 
  -9  -8   5      530.37      404.93    213.73 o 
  -8  -8   5        7.22       19.43    161.23 o 
  -7  -8   5      772.09      750.13    141.18 o 
  -6  -8   5     1005.89     1154.65    120.51 o 
  -5  -8   5    16796.76    16927.86    270.78 o 
  -4  -8   5    11324.73    11448.74    211.25 o 
  -3  -8   5      236.99      232.96     80.20 o 
  -2  -8   5     1528.48     1667.90     85.16 o 
  -1  -8   5     1289.44     1328.28     72.97 o 
   0  -8   5     4362.95     4638.65    144.07 o 
   1  -8   5     4752.37     4317.23    167.02 o 
   2  -8   5      888.78     1118.89    107.69 o 
   3  -8   5     5349.31     5618.64    130.64 o 
   4  -8   5      304.45      201.95     97.98 o 
   5  -8   5    11729.15    12141.82    238.33 o 
   6  -8   5     2563.28     2897.38    156.68 o 
   7  -8   5       33.21      163.71    161.85 o 
   8  -8   5      126.52       14.26    189.75 o 
   9  -8   5        7.93       29.56    213.73 o 
  11  -8   5     1791.31     1215.01    553.97 o 
  12  -8   5      609.12      997.35    630.24 o 
 -11  -7   5      132.73        1.03    351.40 o 
 -10  -7   5      741.65      543.01    235.44 o 
  -9  -7   5       16.25        3.10    191.20 o 
  -8  -7   5     1643.45     1800.40    219.93 o 
  -7  -7   5      752.66      905.37    136.42 o 
  -6  -7   5        1.03        0.62    103.15 o 
  -5  -7   5     2595.67     2536.06    122.16 o 
  -4  -7   5     2874.75     2948.43    106.45 o 
  -3  -7   5      335.49      330.93     76.48 o 
  -2  -7   5     8689.76     7790.07    122.99 o 
  -1  -7   5       62.78       32.45     52.09 o 
   0  -7   5      654.70      690.81     98.18 o 
   1  -7   5     7709.21     8714.66    181.49 o 
   2  -7   5     2643.77     2568.51    113.48 o 
   3  -7   5     4856.76     4919.98    146.14 o 
   4  -7   5      256.80      231.92     84.96 o 
   5  -7   5       43.26        8.27     94.67 o 
   6  -7   5      103.34      148.41    129.40 o 
   7  -7   5     3890.25     4500.99    183.35 o 
   8  -7   5     4075.96     4365.39    204.22 o 
   9  -7   5      149.82       72.35    256.73 o 
  10  -7   5      666.37      773.49    341.48 o 
  11  -7   5      530.29      715.61    381.37 o 
  12  -7   5       18.74        1.24    596.55 o 
 -11  -6   5      318.71      203.60    355.74 o 
 -10  -6   5       23.72      328.66    306.13 o 
  -9  -6   5     3319.94     3400.50    247.22 o 
  -8  -6   5     8248.25     8323.99    254.87 o 
  -7  -6   5        5.59       80.82    130.84 o 
  -6  -6   5     7200.77     6889.87    181.69 o 
  -5  -6   5       12.29       17.57     86.82 o 
  -4  -6   5     4355.28     4270.72    121.34 o 
  -3  -6   5     8721.36     8695.23    156.27 o 
  -2  -6   5     5004.40     5387.75    105.83 o 
  -1  -6   5    40031.99    41991.80    366.90 o 
   0  -6   5     4638.96     5811.29    176.53 o 
   1  -6   5     6994.72     8174.54    176.94 o 
   2  -6   5     5678.61     5813.15    210.22 o 
   3  -6   5      103.11      166.19     86.20 o 
   4  -6   5     5302.35     4476.81    136.01 o 
   5  -6   5       79.23      125.26    104.80 o 
   6  -6   5      636.35      821.24    181.28 o 
   7  -6   5     3100.12     2872.57    185.83 o 
   8  -6   5      240.43        8.68    140.97 o 
   9  -6   5     1402.85     1685.47    230.48 o 
  10  -6   5      143.10      271.40    280.08 o 
  11  -6   5     2714.98     2802.50    409.89 o 
  12  -6   5     1385.46     1754.92    454.54 o 
 -11  -5   5      276.17      379.30    335.27 o 
 -10  -5   5        6.93        0.21    293.31 o 
  -9  -5   5     3527.32     4044.17    335.07 o 
  -8  -5   5     2117.24     2415.14    208.15 o 
  -7  -5   5       25.32       20.26    119.27 o 
  -6  -5   5     6093.61     5663.08    160.20 o 
  -5  -5   5     1468.93     1450.86    109.55 o 
  -4  -5   5     4650.77     4576.23    127.74 o 
  -3  -5   5    25597.46    25858.52    258.17 o 
  -2  -5   5      989.17     1076.93     80.41 o 
  -1  -5   5     8236.96     7954.61    100.25 o 
   0  -5   5       32.53       13.23     47.54 o 
   1  -5   5      810.58      924.38     65.32 o 
   2  -5   5    31086.96    32542.93    250.53 o 
   3  -5   5       55.18       28.11     64.49 o 
   4  -5   5     5735.42     5537.20    150.07 o 
   5  -5   5      426.11      465.91    130.64 o 
   6  -5   5       83.17       20.67    111.41 o 
   7  -5   5     4825.75     4612.40    186.45 o 
   8  -5   5       26.95      176.94    172.60 o 
   9  -5   5     5520.76     4395.57    240.40 o 
  10  -5   5      733.86       47.34    286.91 o 
  11  -5   5        1.27       42.99    349.33 o 
  12  -5   5       48.98      105.63    418.16 o 
 -11  -4   5       92.44      165.57    341.06 o 
 -10  -4   5     3951.69     3567.51    327.63 o 
  -9  -4   5       20.57        1.24    236.26 o 
  -8  -4   5     6030.30     5778.01    301.79 o 
  -7  -4   5      789.96      840.67    137.46 o 
  -6  -4   5     4653.00     4289.53    133.94 o 
  -5  -4   5    37380.41    37803.14    386.74 o 
  -4  -4   5     1535.12     1623.46     90.33 o 
  -3  -4   5     9553.86     9104.92    153.17 o 
  -2  -4   5      525.74      583.94     71.52 o 
  -1  -4   5     8174.62     8897.18     79.37 o 
   0  -4   5    33818.35    34675.91    488.03 o 
   1  -4   5     6590.91     6723.27    199.06 o 
   2  -4   5     1341.09     1257.80     60.36 o 
   3  -4   5     5734.08     6663.95    185.41 o 
   4  -4   5       80.75       80.41    103.15 o 
   5  -4   5    17846.31    17869.60    434.70 o 
   6  -4   5      100.08      120.10    102.53 o 
   7  -4   5     2107.92     1730.74    139.32 o 
   8  -4   5      217.65       79.37    139.32 o 
   9  -4   5     1882.39     2518.28    194.10 o 
  10  -4   5     9555.82     8986.68    418.37 o 
  11  -4   5      489.81      510.15    337.13 o 
  12  -4   5      447.16      473.15    397.70 o 
 -11  -3   5      100.82        1.65    315.02 o 
 -10  -3   5        2.41       11.78    275.33 o 
  -9  -3   5      747.39      596.55    243.50 o 
  -8  -3   5      850.23      413.00    213.53 o 
  -7  -3   5     4840.06     4817.04    209.39 o 
  -6  -3   5     1977.31     2097.43    124.44 o 
  -5  -3   5       11.79       20.46     77.10 o 
  -4  -3   5      337.13       74.83     62.84 o 
  -3  -3   5    12904.32    12367.75    170.74 o 
  -2  -3   5    63125.63    62033.46    510.77 o 
  -1  -3   5      102.76       19.22     58.70 o 
   0  -3   5     2200.48     2257.01     44.85 o 
   1  -3   5      190.64       70.90     84.96 o 
   2  -3   5     2344.70     2487.27     87.02 o 
   3  -3   5    25270.46    25639.42    407.62 o 
   4  -3   5      138.14      109.14     89.92 o 
   5  -3   5     2462.49     2830.82    167.22 o 
   6  -3   5     1231.55     1139.77    104.39 o 
   7  -3   5       49.44       33.90    114.72 o 
   8  -3   5     3054.62     3291.77    183.55 o 
   9  -3   5      747.10      732.56    213.11 o 
  10  -3   5     1343.60     1837.60    317.70 o 
  11  -3   5       93.29        8.47    329.90 o 
  12  -3   5       71.50        0.00    374.96 o 
 -11  -2   5     1846.91     1636.69    348.71 o 
 -10  -2   5     2862.18     2699.15    320.60 o 
  -9  -2   5     6612.61     6747.66    339.00 o 
  -8  -2   5      247.77       28.11    210.01 o 
  -7  -2   5     1120.76     1377.89    217.66 o 
  -6  -2   5     9072.65     8867.83    180.45 o 
  -5  -2   5    14232.49    13100.93    206.08 o 
  -4  -2   5     7189.92     7332.43    132.91 o 
  -3  -2   5     3646.99     3776.49     78.55 o 
  -2  -2   5     6391.69     6895.25     93.22 o 
  -1  -2   5     9362.16     8415.35    117.20 o 
   0  -2   5     5146.59     5023.33     57.05 o 
   1  -2   5    23200.90    21168.40    247.22 o 
   2  -2   5     4748.24     5043.80    119.89 o 
   3  -2   5     1782.52     1842.15     93.64 o 
   4  -2   5    19833.36    19978.40    328.25 o 
   5  -2   5     3957.85     4362.29    146.76 o 
   6  -2   5     1676.84     1816.52    137.25 o 
   7  -2   5      381.28      451.24    131.88 o 
   8  -2   5       31.45       52.30    127.12 o 
   9  -2   5      815.72      616.81    203.81 o 
  10  -2   5       20.05       30.39    254.04 o 
  11  -2   5     4629.20     4190.31    372.89 o 
  12  -2   5      461.47      167.22    385.92 o 
  13  -2   5      202.30        0.62    418.78 o 
 -11  -1   5      536.46      283.81    338.38 o 
 -10  -1   5     1585.37     1243.53    311.09 o 
  -9  -1   5     2978.86     3538.16    321.63 o 
  -8  -1   5     2632.42     2633.62    259.83 o 
  -7  -1   5     2947.21     3072.87    236.47 o 
  -6  -1   5       42.88       20.88     88.68 o 
  -5  -1   5     3417.66     3195.65    107.07 o 
  -4  -1   5     8524.59     9786.01    168.88 o 
  -3  -1   5     4704.27     4492.10    111.21 o 
  -2  -1   5     1354.78     1814.66     86.61 o 
  -1  -1   5     2621.89     2187.55     72.76 o 
   0  -1   5     2858.09     2515.59     34.93 o 
   1  -1   5    15554.09    17673.44    267.06 o 
   2  -1   5     1712.28     1395.05     68.83 o 
   3  -1   5       56.35      146.76     69.87 o 
   4  -1   5     9825.72    10554.54    196.99 o 
   5  -1   5      431.78      530.40     87.85 o 
   6  -1   5     2467.15     2748.55    130.84 o 
   7  -1   5     5415.16     5393.13    177.35 o 
   8  -1   5     1047.20      753.64    140.56 o 
   9  -1   5     2323.27     2766.12    249.08 o 
  10  -1   5        0.51      204.64    294.14 o 
  11  -1   5      348.42      764.81    325.15 o 
  12  -1   5      455.28      471.49    369.79 o 
  13  -1   5       22.95        1.45    374.96 o 
 -11   0   5     1786.18     2457.72    381.37 o 
 -10   0   5     2615.19     3349.23    353.26 o 
  -9   0   5     1777.23     1350.40    270.16 o 
  -8   0   5      209.37      161.23    205.46 o 
  -7   0   5      773.58      516.55    178.18 o 
  -6   0   5     3297.58     2961.04    251.97 o 
  -5   0   5    10459.04     9661.37    180.45 o 
  -4   0   5    13537.77    14717.36    228.00 o 
  -3   0   5      188.19      206.70     45.89 o 
  -2   0   5     4780.56     4848.46     87.23 o 
  -1   0   5      282.83       35.35     48.37 o 
   0   0   5     3977.05     4259.77     65.94 o 
   1   0   5       27.82      135.60     84.75 o 
   2   0   5     2035.75     2685.50    145.11 o 
   3   0   5    12718.04    12667.06    120.72 o 
   4   0   5     3702.81     3052.61     72.55 o 
   5   0   5    15081.58    13853.95    291.25 o 
   6   0   5        0.30       60.77     89.71 o 
   7   0   5       55.18        3.31    108.93 o 
   8   0   5     1062.54     1179.66    188.93 o 
   9   0   5     4169.25     4037.15    231.92 o 
  10   0   5     6081.81     5394.78    281.74 o 
  11   0   5      140.86       18.19    292.49 o 
  12   0   5       28.47        1.03    353.05 o 
  13   0   5      154.35      247.43    392.74 o 
 -11   1   5       71.54        0.83    332.59 o 
 -10   1   5     2308.89     2629.07    333.41 o 
  -9   1   5       45.82        8.06    231.72 o 
  -8   1   5     1529.41     1647.23    222.41 o 
  -7   1   5       35.47       15.50    201.74 o 
  -6   1   5     2291.26     2327.08    224.07 o 
  -5   1   5     4550.21     4198.58    130.02 o 
  -4   1   5      119.87       61.39     54.57 o 
  -3   1   5     1829.65     1602.58     48.99 o 
  -2   1   5       38.66       27.91     42.58 o 
  -1   1   5     1722.34     1080.24     40.51 o 
   0   1   5     1349.84     1601.96     50.64 o 
   1   1   5     1191.62     2388.68    113.07 o 
   2   1   5     5927.32     6624.26    214.56 o 
   3   1   5     2380.09     2198.10    103.97 o 
   4   1   5      287.60      225.31     96.74 o 
   5   1   5     3451.47     3828.79    147.59 o 
   6   1   5       99.88      114.72     90.54 o 
   7   1   5     2391.80     2297.11    155.65 o 
   8   1   5     6863.35     6014.48    239.36 o 
   9   1   5      168.73      277.60    178.39 o 
  10   1   5     1623.88     1441.56    231.72 o 
  11   1   5     1199.44     1709.86    318.53 o 
  12   1   5      181.28        0.00    333.21 o 
  13   1   5     1220.27      934.30    426.22 o 
 -11   2   5      320.30      463.84    331.76 o 
 -10   2   5     4748.66     4388.34    324.11 o 
  -9   2   5     1377.99     1553.38    276.57 o 
  -8   2   5      465.66      459.92    245.98 o 
  -7   2   5      722.99      735.66    231.30 o 
  -6   2   5     2717.44     2995.35    223.86 o 
  -5   2   5     3005.77     3026.98    189.13 o 
  -4   2   5      200.24      165.16     83.72 o 
  -3   2   5      188.57       45.27     65.11 o 
  -2   2   5     1276.73     1226.38     65.53 o 
  -1   2   5      948.80     1203.85     62.63 o 
   0   2   5    55792.38    60070.18    499.19 o 
   1   2   5    43686.39    42722.71    365.45 o 
   2   2   5      206.30       40.10     72.14 o 
   3   2   5     6980.65     7248.92    167.02 o 
   4   2   5     1209.38      992.59    100.46 o 
   5   2   5     4381.94     4264.93    142.63 o 
   6   2   5     5856.50     5316.65    161.23 o 
   7   2   5     3378.63     3293.84    152.55 o 
   8   2   5     3458.70     3521.21    197.82 o 
   9   2   5     9995.86     9320.72    325.97 o 
  10   2   5     2410.36     2692.53    253.63 o 
  11   2   5     4045.33     4444.35    350.57 o 
  12   2   5      613.78      206.70    358.84 o 
  13   2   5      854.32     1258.21    415.06 o 
 -11   3   5       14.26      181.90    316.46 o 
 -10   3   5        2.02       26.04    253.83 o 
  -9   3   5     7239.48     7844.23    386.54 o 
  -8   3   5       12.83       39.69    242.46 o 
  -7   3   5        1.17       10.13    199.47 o 
  -6   3   5     2658.48     2675.79    185.62 o 
  -5   3   5        0.29       11.58    127.33 o 
  -4   3   5     4286.22     4086.13    144.90 o 
  -3   3   5        9.79       23.36     84.75 o 
  -2   3   5     7756.13     9258.09    263.13 o 
  -1   3   5    30807.02    34206.49    462.19 o 
   0   3   5     3332.89     2749.38     36.59 o 
   1   3   5    19883.90    16265.16     79.37 o 
   2   3   5     1933.54     2525.10     84.96 o 
   3   3   5       31.22       61.60     66.35 o 
   4   3   5    19711.38    19892.82    383.85 o 
   5   3   5     6107.39     5857.59    138.91 o 
   6   3   5     1754.33     1796.26    133.12 o 
   7   3   5     4680.01     4757.92    211.05 o 
   8   3   5      128.95       52.71    159.78 o 
   9   3   5     6052.21     6136.02    279.26 o 
  10   3   5      892.11      551.07    209.39 o 
  11   3   5     1295.56     1354.33    340.86 o 
  12   3   5      557.54       62.42    344.16 o 
  13   3   5      235.31        7.44    503.95 o 
 -11   4   5      712.48      823.72    340.44 o 
 -10   4   5      248.15       33.28    328.66 o 
  -9   4   5     1423.17     1373.34    298.07 o 
  -8   4   5       18.17       17.78    232.54 o 
  -7   4   5      118.00      196.58    171.36 o 
  -6   4   5     3058.98     3017.06    205.26 o 
  -5   4   5    19201.66    18584.80    386.74 o 
  -4   4   5     2393.16     2429.81    140.35 o 
  -3   4   5       70.32       42.58     90.74 o 
  -2   4   5      770.67      806.35    123.82 o 
  -1   4   5    15117.59    16447.06    163.30 o 
   0   4   5     4621.58     3749.41     44.23 o 
   1   4   5     4707.17     5046.48     76.27 o 
   2   4   5    11081.84    11313.14    116.17 o 
   3   4   5     3582.31     3671.90     78.75 o 
   4   4   5    23050.43    22570.68    188.72 o 
   5   4   5    12620.76    12115.57    164.95 o 
   6   4   5     2900.91     2763.64    151.31 o 
   7   4   5     1801.40     1905.61    180.87 o 
   8   4   5      136.06       39.48    165.57 o 
   9   4   5      350.58       21.50    180.45 o 
  10   4   5     6976.96     6857.63    291.04 o 
  11   4   5      195.51        4.34    228.41 o 
  12   4   5      300.00      218.28    335.89 o 
 -11   5   5        8.66        1.24    405.14 o 
 -10   5   5      529.90      289.59    341.68 o 
  -9   5   5      132.74      225.93    285.67 o 
  -8   5   5      947.58      878.08    268.51 o 
  -7   5   5      712.52      702.18    175.70 o 
  -6   5   5      571.10      146.35    131.05 o 
  -5   5   5      337.74      331.76    135.39 o 
  -4   5   5      421.81      612.26    116.79 o 
  -3   5   5    15691.02    15897.44    235.23 o 
  -2   5   5    21704.11    22049.37    313.16 o 
  -1   5   5     2828.22     3142.32     85.37 o 
   0   5   5     6156.85     6808.85    131.46 o 
   1   5   5     6362.40     7606.31    159.58 o 
   2   5   5     5135.84     5312.51     66.35 o 
   3   5   5    13060.79    12888.02    184.79 o 
   4   5   5       21.00       27.08     45.27 o 
   5   5   5       46.90        7.85     47.54 o 
   6   5   5     6014.87     6058.92    185.21 o 
   7   5   5     4860.10     4554.53    213.73 o 
   8   5   5     3451.84     3248.36    225.51 o 
   9   5   5       10.08       22.53    180.87 o 
  10   5   5     1085.93     1346.47    247.22 o 
  11   5   5      208.16      329.90    245.15 o 
  12   5   5      351.72      286.08    336.93 o 
 -11   6   5      155.47       95.29    610.19 o 
 -10   6   5     3391.32     2715.68    587.25 o 
  -9   6   5     3142.29     2895.31    355.53 o 
  -8   6   5     2098.90     2646.44    256.93 o 
  -7   6   5     1072.65     1354.12    183.35 o 
  -6   6   5      796.60      781.55    183.55 o 
  -5   6   5    14403.45    14362.45    327.01 o 
  -4   6   5    13083.48    12495.91    305.92 o 
  -3   6   5      561.35      771.63     79.99 o 
  -2   6   5     4805.87     4983.44    100.46 o 
  -1   6   5       85.06       28.73     62.63 o 
   0   6   5    72745.13    77660.73    575.47 o 
   1   6   5     6304.09     6735.46    150.27 o 
   2   6   5     6261.77     6060.57     87.44 o 
   3   6   5      632.07      679.02     47.34 o 
   4   6   5     9479.38     9669.43    126.09 o 
   5   6   5    20893.22    21444.35    254.45 o 
   6   6   5     3089.39     2910.19    123.20 o 
   7   6   5        0.24       45.06    146.97 o 
   8   6   5       41.21        8.06    163.30 o 
   9   6   5      722.91      293.93    193.06 o 
  10   6   5     6369.94     6459.31    295.17 o 
  11   6   5     2572.10     3314.51    318.74 o 
  12   6   5      114.00      343.75    354.29 o 
 -11   7   5      925.60      724.29    618.87 o 
 -10   7   5       77.18       13.85    499.19 o 
  -9   7   5     1304.09      840.46    539.09 o 
  -8   7   5     2513.91     2775.42    246.39 o 
  -7   7   5      323.47      168.67    180.45 o 
  -6   7   5     6158.59     5950.82    235.44 o 
  -5   7   5     4155.25     4406.94    192.65 o 
  -4   7   5     5953.97     6304.28    155.86 o 
  -3   7   5     2142.12     2385.78    118.03 o 
  -2   7   5    21189.10    20811.01    251.97 o 
  -1   7   5     8664.98     9241.96    224.69 o 
   0   7   5        2.50       53.54     44.03 o 
   1   7   5    28803.32    29574.04    228.20 o 
   2   7   5     4331.53     4277.54    114.31 o 
   3   7   5    15423.57    15215.52    145.93 o 
   4   7   5     8945.70     9352.34    157.92 o 
   5   7   5     3720.37     3932.97    108.73 o 
   6   7   5     1756.30     1904.78     97.15 o 
   7   7   5     2120.38     1915.74    208.36 o 
   8   7   5      410.03      472.73    180.66 o 
   9   7   5      996.73      981.85    210.43 o 
  10   7   5      805.65       78.96    229.65 o 
  11   7   5      233.29      102.73    254.66 o 
  12   7   5      736.10      643.47    393.77 o 
 -11   8   5     1614.06      701.14    679.02 o 
 -10   8   5      164.18        1.24    577.12 o 
  -9   8   5     2263.97     2377.72    388.40 o 
  -8   8   5      109.41       67.39    262.51 o 
  -7   8   5       15.62       26.87    234.82 o 
  -6   8   5     7216.14     6795.82    342.10 o 
  -5   8   5     2698.02     2469.50    183.76 o 
  -4   8   5    15559.33    15242.39    242.67 o 
  -3   8   5     1784.04     1874.81    119.89 o 
  -2   8   5       49.46       48.16     76.89 o 
  -1   8   5    18552.98    20447.41    327.21 o 
   0   8   5     2292.32     2340.31     95.91 o 
   1   8   5    19306.69    19607.16    197.82 o 
   2   8   5     1585.89     1678.85     81.85 o 
   3   8   5     1273.67     1189.79     97.77 o 
   4   8   5    10938.54    10366.23    175.08 o 
   5   8   5     3607.18     3551.60     93.22 o 
   6   8   5     6883.57     7018.03    150.48 o 
   7   8   5      328.46      266.24     91.36 o 
   8   8   5      831.28      668.48    195.54 o 
   9   8   5      217.07        3.72    198.23 o 
  10   8   5     2207.07     2059.81    281.53 o 
  11   8   5     1050.10     1251.80    301.17 o 
  12   8   5       51.04        0.62    409.07 o 
 -11   9   5       70.63       10.96    661.04 o 
 -10   9   5       55.62        0.00    531.02 o 
  -9   9   5      173.03      227.58    313.78 o 
  -8   9   5     5560.08     5345.38    397.29 o 
  -7   9   5        1.00        1.45    231.10 o 
  -6   9   5       83.26       44.23    212.70 o 
  -5   9   5     1210.73     1316.50    179.01 o 
  -4   9   5      438.90      215.39    144.69 o 
  -3   9   5     6835.54     6201.34    276.78 o 
  -2   9   5      550.75      750.13    123.40 o 
  -1   9   5     3490.25     3386.03    176.32 o 
   0   9   5      498.90      463.64     87.64 o 
   1   9   5      559.41      712.72     62.84 o 
   2   9   5    10267.20     9657.23    136.42 o 
   3   9   5     2308.13     2211.74    106.25 o 
   4   9   5       39.46       19.02     83.30 o 
   5   9   5     1846.33     1842.36    107.07 o 
   6   9   5      109.28      101.91     93.64 o 
   7   9   5     7233.13     7077.35    174.25 o 
   8   9   5     1320.92     1581.29    176.73 o 
   9   9   5        5.68        4.55    201.54 o 
  10   9   5      163.17       53.12    239.57 o 
  11   9   5      877.52     1248.29    331.35 o 
  12   9   5        4.64        0.41    387.36 o 
 -10  10   5     4022.81     4326.74    500.43 o 
  -9  10   5      303.57      387.57    338.17 o 
  -8  10   5      992.65      901.44    310.26 o 
  -7  10   5        6.88      184.59    285.67 o 
  -6  10   5        0.18        6.20    183.55 o 
  -5  10   5     7759.72     7768.99    268.10 o 
  -4  10   5      751.31      718.09    167.84 o 
  -3  10   5     1368.14     1622.22    190.58 o 
  -2  10   5      391.77      259.83    116.99 o 
  -1  10   5      185.12      117.61    107.90 o 
   0  10   5    13391.39    13413.05    170.53 o 
   1  10   5        2.19        9.09     76.48 o 
   2  10   5       37.22        8.89     81.03 o 
   3  10   5      448.42      556.24     97.15 o 
   4  10   5     3335.79     3146.25    115.75 o 
   5  10   5     3324.35     3463.95    119.48 o 
   6  10   5     3141.30     3071.83    137.67 o 
   7  10   5        0.32        2.69    105.63 o 
   8  10   5       99.02       88.26    110.59 o 
   9  10   5      195.66      152.75    225.93 o 
  10  10   5      756.70      268.30    260.86 o 
  11  10   5     1613.56     1297.07    331.76 o 
 -10  11   5      198.16      122.16    388.81 o 
  -9  11   5     3180.19     3567.10    393.36 o 
  -8  11   5       21.08        2.69    305.92 o 
  -7  11   5     4722.84     5036.97    364.01 o 
  -6  11   5     1141.72     1289.42    253.21 o 
  -5  11   5      823.78     1088.30    221.17 o 
  -4  11   5     6320.92     6175.92    256.31 o 
  -3  11   5      222.75       38.45    177.15 o 
  -2  11   5       10.11        6.41    129.81 o 
  -1  11   5      667.74      677.99    122.16 o 
   0  11   5       38.78       30.18     87.85 o 
   1  11   5      296.95      220.14     77.10 o 
   2  11   5      241.78      103.77     78.55 o 
   3  11   5      900.34      780.72    115.55 o 
   4  11   5     3575.69     3559.04    114.72 o 
   5  11   5      411.75      339.20    103.77 o 
   6  11   5       12.62        0.21    113.07 o 
   7  11   5     4123.35     3850.90    152.13 o 
   8  11   5      776.86      574.85    132.91 o 
   9  11   5     2858.76     3277.51    238.12 o 
  10  11   5        0.02        4.75    267.06 o 
  11  11   5      756.50      853.48    321.84 o 
 -10  12   5      147.98        0.21    392.74 o 
  -9  12   5     2653.62     2545.98    431.81 o 
  -8  12   5        3.08        0.62    302.62 o 
  -7  12   5     1147.15      922.11    300.55 o 
  -6  12   5     4576.37     4808.57    286.08 o 
  -5  12   5       39.57       34.11    186.65 o 
  -4  12   5     2993.34     3434.81    281.94 o 
  -3  12   5     1371.36     1386.37    248.25 o 
  -2  12   5      711.13      508.49    177.35 o 
  -1  12   5        4.60        5.58    137.25 o 
   0  12   5      114.38       85.78    152.55 o 
   1  12   5      813.73      683.99     82.06 o 
   2  12   5      778.32      734.83     89.09 o 
   3  12   5      564.00      328.04     89.30 o 
   4  12   5        3.78        5.17     93.02 o 
   5  12   5       97.42       69.45    127.54 o 
   6  12   5     2473.19     2809.94    165.36 o 
   7  12   5      904.79     1191.24    128.98 o 
   8  12   5      801.98      962.21    157.72 o 
   9  12   5      693.02      519.66    196.99 o 
  10  12   5     1048.82     1251.18    235.44 o 
  11  12   5     1028.72     1085.82    333.83 o 
  -9  13   5      825.65     1352.67    370.62 o 
  -8  13   5     1070.57      518.00    343.75 o 
  -7  13   5        0.73       30.59    251.97 o 
  -6  13   5        3.86      120.30    239.16 o 
  -5  13   5       36.32        5.17    196.78 o 
  -4  13   5      631.18      311.30    254.04 o 
  -3  13   5     1514.43     1855.17    273.06 o 
  -2  13   5     2268.46     2139.39    266.24 o 
  -1  13   5      459.78      345.61    162.68 o 
   0  13   5      198.73      278.64    142.83 o 
   1  13   5     2612.23     2503.40    115.13 o 
   2  13   5      475.79      402.25     95.91 o 
   3  13   5     1541.83     1729.50    132.50 o 
   4  13   5      940.64      686.26    126.09 o 
   5  13   5       43.50        0.00    121.54 o 
   6  13   5      507.61      496.09    150.69 o 
   7  13   5     4550.96     4386.48    183.76 o 
   8  13   5     2416.97     2980.89    185.83 o 
   9  13   5      377.14      233.58    207.32 o 
  10  13   5       12.27        1.24    235.02 o 
  -9  14   5       20.75       86.20    391.08 o 
  -8  14   5      246.64       26.66    335.89 o 
  -7  14   5       85.63        0.21    253.01 o 
  -6  14   5      321.39      337.13    264.17 o 
  -5  14   5     2984.56     3230.79    273.47 o 
  -4  14   5       14.47       15.30    254.45 o 
  -3  14   5      186.32       64.91    223.03 o 
  -2  14   5       72.77       62.01    211.25 o 
  -1  14   5      223.03       68.21    161.64 o 
   0  14   5     1394.10     1615.60    182.93 o 
   1  14   5     1200.64     1523.62    153.99 o 
   2  14   5     1772.33     2015.58    125.88 o 
   3  14   5      384.82      517.59    113.89 o 
   4  14   5       44.73      150.69    117.41 o 
   5  14   5      934.49      944.43    139.32 o 
   6  14   5     1512.51     1646.19    187.89 o 
   7  14   5     1242.64     1049.03    179.01 o 
   8  14   5       10.45       11.16    157.51 o 
   9  14   5      327.57      395.01    190.37 o 
  10  14   5     3799.70     4123.13    339.00 o 
  -8  15   5      376.17      400.18    371.86 o 
  -7  15   5     4824.86     4705.83    378.06 o 
  -6  15   5     1264.71     1587.49    280.70 o 
  -5  15   5       57.45       11.99    232.13 o 
  -4  15   5     2670.15     3204.13    359.05 o 
  -3  15   5      184.43      337.96    253.63 o 
  -2  15   5     5801.86     5604.17    359.25 o 
  -1  15   5     2347.78     2252.67    223.86 o 
   0  15   5       71.28        4.13    174.87 o 
   1  15   5     6880.32     6792.10    207.94 o 
   2  15   5     1128.08     1188.76    132.29 o 
   3  15   5     6423.48     6581.06    199.47 o 
   4  15   5     2646.52     2855.62    181.28 o 
   5  15   5     1030.24     1068.66    161.85 o 
   6  15   5     6772.37     6703.63    287.53 o 
   7  15   5     2211.45     2354.16    226.13 o 
   8  15   5     2185.23     2447.79    195.34 o 
   9  15   5      939.83      602.13    195.96 o 
  -8  16   5      143.92      504.15    309.23 o 
  -7  16   5      179.68       12.61    290.63 o 
  -6  16   5     1299.38     1555.66    292.90 o 
  -5  16   5       18.26        3.72    277.60 o 
  -4  16   5     6414.40     6436.16    402.25 o 
  -3  16   5       91.65       49.82    257.14 o 
  -2  16   5      271.49      215.39    261.89 o 
  -1  16   5     3118.48     3370.94    322.67 o 
   0  16   5     1340.22     1869.44    259.21 o 
   1  16   5     4883.48     5206.06    191.82 o 
   2  16   5      251.94      117.61    158.13 o 
   3  16   5      107.53      405.14    130.22 o 
   4  16   5     7620.43     7490.35    218.07 o 
   5  16   5      247.79      162.68    167.22 o 
   6  16   5     3727.16     3840.16    225.93 o 
   7  16   5      632.60      208.56    181.28 o 
   8  16   5        3.93        4.13    161.64 o 
   9  16   5     2114.71     2251.43    220.76 o 
  -7  17   5       41.49        3.72    336.10 o 
  -6  17   5     1007.28      426.22    304.68 o 
  -5  17   5      367.16      473.15    336.93 o 
  -4  17   5      223.95      437.39    321.01 o 
  -3  17   5     8277.98     8673.73    433.46 o 
  -2  17   5      312.99      487.20    302.00 o 
  -1  17   5     2877.26     3256.01    344.78 o 
   0  17   5       24.69        5.58    222.00 o 
   1  17   5       63.38       27.28    219.11 o 
   2  17   5    13257.42    12338.60    292.90 o 
   3  17   5     2249.11     2274.78    198.85 o 
   4  17   5     1456.79      992.18    170.32 o 
   5  17   5       18.36        1.03    174.05 o 
   6  17   5      140.56       30.18    186.65 o 
   7  17   5     7851.23     7239.20    320.81 o 
   8  17   5        0.26        0.62    175.70 o 
  -7  18   5       31.87        0.00    546.32 o 
  -6  18   5      452.42      168.46    331.55 o 
  -5  18   5     1153.23     1330.35    391.08 o 
  -4  18   5        5.14        3.93    330.31 o 
  -3  18   5     1295.37     1928.97    379.30 o 
  -2  18   5      451.56       40.31    299.31 o 
  -1  18   5     1287.61     1079.62    338.17 o 
   0  18   5     6292.58     6546.33    321.22 o 
   1  18   5       86.38       29.15    226.13 o 
   2  18   5       97.48        4.96    186.45 o 
   3  18   5      278.66      263.13    190.99 o 
   4  18   5      600.72      504.36    178.59 o 
   5  18   5     3715.59     3928.83    226.13 o 
   6  18   5       77.18        2.69    196.37 o 
   7  18   5        0.69      161.02    214.15 o 
  -6  19   5      106.49        1.24    356.57 o 
  -5  19   5      105.54       66.15    396.25 o 
  -4  19   5      937.96     1370.86    360.70 o 
  -3  19   5     2523.29     2706.79    406.79 o 
  -2  19   5     4267.82     4565.48    395.84 o 
  -1  19   5      827.31     1359.08    381.16 o 
   0  19   5       71.94        7.65    251.35 o 
   1  19   5     3240.03     3149.76    315.22 o 
   2  19   5     1847.99     1839.05    277.81 o 
   3  19   5     3005.63     3316.37    269.54 o 
   4  19   5     1852.64     1822.51    283.39 o 
   5  19   5      138.55      152.55    203.19 o 
   6  19   5     3102.89     3479.87    273.47 o 
  -5  20   5      223.55      109.76    395.01 o 
  -4  20   5      975.70     1244.98    415.48 o 
  -3  20   5       91.13       30.80    372.48 o 
  -2  20   5      132.10        4.34    363.59 o 
  -1  20   5       10.65       12.20    370.00 o 
   0  20   5      151.57       25.42    325.77 o 
   1  20   5      976.41      850.59    304.48 o 
   2  20   5       14.60       10.54    285.05 o 
   3  20   5      687.63      448.55    251.35 o 
   4  20   5       40.78        0.41    268.10 o 
   5  20   5      338.06        1.86    282.57 o 
  -3  21   5     4249.15     4767.02    514.07 o 
  -2  21   5       53.35        0.41    395.22 o 
  -1  21   5      909.89     1414.27    426.02 o 
   0  21   5      184.65        1.03    413.00 o 
   1  21   5       21.94        8.47    311.09 o 
   2  21   5     1255.97     1422.13    430.98 o 
   3  21   5      461.56      821.24    398.73 o 
   4  21   5      213.31      216.83    293.73 o 
  -1  22   5      445.43       20.46    424.78 o 
   0  22   5      680.20      446.07    475.01 o 
   1  22   5      135.10       55.81    429.74 o 
  -2 -20   6      215.39      397.08    409.48 o 
  -1 -20   6       14.18        1.65    405.14 o 
   0 -20   6     3577.08     4210.57    475.42 o 
   1 -20   6      113.97      365.66    399.35 o 
   2 -20   6      146.68        4.34    406.17 o 
   3 -20   6      216.04        0.21    399.56 o 
   4 -20   6      142.06        4.34    601.30 o 
  -4 -19   6      441.84       12.20    593.45 o 
  -3 -19   6      868.64      666.83    416.10 o 
  -2 -19   6     3545.50     3871.16    430.15 o 
  -1 -19   6      178.52        7.03    367.31 o 
   0 -19   6       50.92       18.60    337.55 o 
   1 -19   6     2026.17     2098.67    395.43 o 
   2 -19   6      733.79        5.58    374.34 o 
   3 -19   6     5756.03     6251.16    448.76 o 
   4 -19   6      250.93      219.31    413.41 o 
   5 -19   6      530.71        6.82    651.74 o 
  -5 -18   6        0.01        0.62    279.46 o 
  -4 -18   6      863.27     1360.94    399.15 o 
  -3 -18   6      174.98      796.85    372.48 o 
  -2 -18   6      823.67      392.33    360.08 o 
  -1 -18   6     2462.69     2943.88    445.45 o 
   0 -18   6      296.66      223.86    328.45 o 
   1 -18   6     2835.79     3397.60    411.76 o 
   2 -18   6      130.42      515.11    359.87 o 
   3 -18   6     1200.10     1218.11    383.02 o 
   4 -18   6     1987.65     1338.82    358.43 o 
   5 -18   6      134.77      436.97    616.39 o 
   6 -18   6     1474.71      915.08    640.16 o 
  -6 -17   6      746.36        1.24    293.73 o 
  -5 -17   6      161.94      329.69    279.26 o 
  -4 -17   6      382.60        0.41    234.20 o 
  -3 -17   6     7486.77     7615.61    462.40 o 
  -2 -17   6       15.27       19.22    311.71 o 
  -1 -17   6     2496.50     2153.45    367.93 o 
   0 -17   6        0.12       17.57    282.36 o 
   1 -17   6      724.91      656.70    322.87 o 
   2 -17   6     5410.12     5335.04    389.43 o 
   3 -17   6      285.60       14.06    316.05 o 
   4 -17   6     1206.55      669.31    340.86 o 
   5 -17   6       29.61       10.34    345.40 o 
   6 -17   6      509.59      280.29    508.49 o 
   7 -17   6     1247.48      562.86    564.30 o 
  -6 -16   6      697.78      479.76    216.01 o 
  -5 -16   6     6438.34     6656.30    326.39 o 
  -4 -16   6      199.26       14.68    229.24 o 
  -3 -16   6       63.82      115.55    201.95 o 
  -2 -16   6      203.64      818.55    294.76 o 
  -1 -16   6      372.36      112.65    279.26 o 
   0 -16   6     2640.28     2758.68    356.98 o 
   1 -16   6      185.38       11.16    288.56 o 
   2 -16   6       95.88        6.20    275.33 o 
   3 -16   6      280.48       33.90    290.42 o 
   4 -16   6       33.08      195.75    287.32 o 
   5 -16   6     1694.41     1534.16    340.24 o 
   6 -16   6     1649.00     1753.06    494.23 o 
   7 -16   6      173.61        5.17    527.72 o 
   8 -16   6        9.49      125.88    541.98 o 
  -7 -15   6     5418.07     5201.51    283.81 o 
  -6 -15   6      196.73        2.27    204.84 o 
  -5 -15   6      241.97      211.25    181.49 o 
  -4 -15   6       12.15       24.80    211.67 o 
  -3 -15   6     2631.39     2428.16    232.34 o 
  -2 -15   6     8335.74     8374.84    403.28 o 
  -1 -15   6      301.13      428.50    269.13 o 
   0 -15   6       43.30      196.16    259.62 o 
   1 -15   6      246.35      165.36    248.67 o 
   2 -15   6      130.91      183.14    253.42 o 
   3 -15   6     3984.88     4552.67    342.10 o 
   4 -15   6      177.08      167.84    275.12 o 
   5 -15   6      479.59      271.20    301.58 o 
   6 -15   6        2.75       35.97    411.34 o 
   7 -15   6       32.33       15.30    457.64 o 
   8 -15   6     1810.90     1767.74    542.60 o 
   9 -15   6      263.79        3.93    593.86 o 
  -8 -14   6      275.26        1.24    226.96 o 
  -7 -14   6      145.07        5.37    196.16 o 
  -6 -14   6     2258.52     2566.86    234.61 o 
  -5 -14   6      520.89      360.49    171.77 o 
  -4 -14   6    11936.03    12193.70    279.05 o 
  -3 -14   6      415.21      698.25    202.36 o 
  -2 -14   6     1071.90      923.56    172.80 o 
  -1 -14   6     3333.09     3386.65    311.50 o 
   0 -14   6       32.10        0.00    220.97 o 
   1 -14   6     5022.71     5120.07    315.22 o 
   2 -14   6      169.68      233.58    358.22 o 
   3 -14   6       55.97        2.89    233.99 o 
   4 -14   6      579.12      133.32    251.77 o 
   5 -14   6      785.11      476.66    281.53 o 
   6 -14   6     1907.81     2091.44    444.21 o 
   7 -14   6        9.23        0.41    417.54 o 
   8 -14   6     1756.80     1850.42    528.96 o 
   9 -14   6     2329.66     2653.67    396.87 o 
  -8 -13   6      882.76      655.67    215.39 o 
  -7 -13   6     1435.81     1811.97    212.08 o 
  -6 -13   6     1446.17     1450.86    185.21 o 
  -5 -13   6      667.83      386.54    156.68 o 
  -4 -13   6     1382.29     1396.50    153.99 o 
  -3 -13   6     6164.91     5439.84    240.40 o 
  -2 -13   6     1550.98     1710.48    184.79 o 
  -1 -13   6     9787.04     9739.50    384.47 o 
   0 -13   6        0.69      115.13    219.11 o 
   1 -13   6     2072.49     2380.20    294.35 o 
   2 -13   6     8073.70     8614.00    361.94 o 
   3 -13   6        0.12       16.33    221.38 o 
   4 -13   6        9.87       24.18    225.93 o 
   5 -13   6      604.71       15.30    239.36 o 
   6 -13   6      108.14      200.92    258.59 o 
   7 -13   6      941.77      950.22    450.82 o 
   8 -13   6      115.92       50.64    454.96 o 
   9 -13   6     1371.25      795.61    372.48 o 
  10 -13   6      462.05     1033.32    443.17 o 
  -9 -12   6      588.89      544.05    254.45 o 
  -8 -12   6      643.23      312.33    207.12 o 
  -7 -12   6      956.73      811.32    191.62 o 
  -6 -12   6     1163.93     1013.27    169.70 o 
  -5 -12   6     2420.09     2934.38    183.55 o 
  -4 -12   6      144.57       32.87    126.50 o 
  -3 -12   6        1.96      108.93    111.62 o 
  -2 -12   6      302.08      504.15    137.25 o 
  -1 -12   6     9928.85     9721.52    341.89 o 
   0 -12   6     2610.42     2458.34    260.45 o 
   1 -12   6      587.52      829.92    242.67 o 
   2 -12   6     2583.32     2259.69    262.10 o 
   3 -12   6     3034.03     3100.98    261.48 o 
   4 -12   6     1983.67     2504.22    260.65 o 
   5 -12   6     4612.40     5100.85    317.91 o 
   6 -12   6      285.32      519.03    202.98 o 
   7 -12   6       97.52       35.97    263.75 o 
   8 -12   6      842.14     1227.62    315.64 o 
   9 -12   6        6.07       10.96    321.63 o 
  10 -12   6     3775.37     4362.91    448.34 o 
  -9 -11   6     1062.20      864.02    254.25 o 
  -8 -11   6     3499.66     3809.36    236.26 o 
  -7 -11   6      443.04      212.29    167.84 o 
  -6 -11   6     3062.11     3389.13    196.99 o 
  -5 -11   6      299.96      371.24    136.22 o 
  -4 -11   6      419.50      225.93    121.34 o 
  -3 -11   6       57.20       20.26    104.80 o 
  -2 -11   6      326.90      467.98     88.06 o 
  -1 -11   6     1260.63     1351.23    125.88 o 
   0 -11   6      432.72      883.45    144.07 o 
   1 -11   6      175.70      117.20    141.39 o 
   2 -11   6     7241.06     7345.66    235.02 o 
   3 -11   6     8544.18     8670.43    221.38 o 
   4 -11   6       75.69       96.94    144.90 o 
   5 -11   6      452.05      454.96    168.67 o 
   6 -11   6     2158.00     2012.89    212.29 o 
   7 -11   6     2159.65     2114.59    278.84 o 
   8 -11   6     3094.58     3665.08    485.14 o 
   9 -11   6        3.43       34.52    300.76 o 
  10 -11   6        0.98       16.12    436.56 o 
 -10 -10   6     1053.61      830.75    601.92 o 
  -9 -10   6     1005.18     1168.50    251.15 o 
  -8 -10   6      290.05      400.18    188.93 o 
  -7 -10   6     2935.78     3399.05    212.29 o 
  -6 -10   6      621.06      819.58    141.59 o 
  -5 -10   6      317.01      201.12    116.37 o 
  -4 -10   6      498.16      664.55    120.92 o 
  -3 -10   6       26.67        5.99     88.47 o 
  -2 -10   6      100.10       17.57     77.51 o 
  -1 -10   6     2956.91     2837.85    136.84 o 
   0 -10   6        2.99        4.34    108.31 o 
   1 -10   6     4362.12     4197.75    175.08 o 
   2 -10   6     3793.60     3794.89    160.20 o 
   3 -10   6      625.19      560.17    143.25 o 
   4 -10   6     6964.96     6836.96    227.58 o 
   5 -10   6     2000.83     2337.83    194.51 o 
   6 -10   6    13520.21    13184.64    350.78 o 
   7 -10   6       30.03       42.79    183.97 o 
   8 -10   6      197.27        8.06    351.40 o 
   9 -10   6     9636.66     9475.13    439.87 o 
  10 -10   6       93.19      184.59    448.14 o 
  11 -10   6     3235.15     3738.66    741.66 o 
 -10  -9   6        0.93        1.65    284.01 o 
  -9  -9   6     2865.02     2614.40    263.75 o 
  -8  -9   6      952.98      752.61    187.69 o 
  -7  -9   6      164.43       44.85    148.83 o 
  -6  -9   6     1018.98      875.81    132.29 o 
  -5  -9   6        3.64       73.38    105.01 o 
  -4  -9   6     2033.93     2165.44    127.12 o 
  -3  -9   6      334.36      278.02     81.23 o 
  -2  -9   6     1104.31     1069.90     82.89 o 
  -1  -9   6      854.37      665.59     89.30 o 
   0  -9   6        3.19        0.00     98.60 o 
   1  -9   6      311.29      307.58    106.87 o 
   2  -9   6      223.30      119.89     97.77 o 
   3  -9   6     7151.13     6443.19    168.46 o 
   4  -9   6     1730.78     2002.97    152.34 o 
   5  -9   6     6076.18     6063.47    196.58 o 
   6  -9   6     7147.23     7279.72    197.82 o 
   7  -9   6     3786.41     4099.36    204.22 o 
   8  -9   6      914.61     1212.32    207.12 o 
   9  -9   6     1260.90     1056.26    291.66 o 
  11  -9   6     1378.85      949.60    616.39 o 
 -10  -8   6      892.85     1103.18    269.96 o 
  -9  -8   6        0.95        0.00    207.53 o 
  -8  -8   6      260.01       49.20    187.27 o 
  -7  -8   6       91.56        3.10    127.12 o 
  -6  -8   6     3238.93     2825.44    146.14 o 
  -5  -8   6      624.59      371.24    111.62 o 
  -4  -8   6       29.99       35.76     90.74 o 
  -3  -8   6        9.77       57.26     76.69 o 
  -2  -8   6        3.85        8.27     70.07 o 
  -1  -8   6     9720.81     9639.04    155.03 o 
   0  -8   6      563.82      504.77     95.50 o 
   1  -8   6     3192.74     3796.95    123.20 o 
   2  -8   6     3509.49     2904.40    126.30 o 
   3  -8   6      527.64      119.68     94.67 o 
   4  -8   6     9061.88     8537.10    188.51 o 
   5  -8   6    16730.53    17638.71    282.36 o 
   6  -8   6      323.38      487.82    139.53 o 
   7  -8   6       90.42       71.31    167.43 o 
   8  -8   6      525.89      279.05    200.71 o 
   9  -8   6     4061.12     3941.44    278.84 o 
  10  -8   6     4524.40     5422.06    524.00 o 
  11  -8   6      438.30      710.03    474.59 o 
  12  -8   6        1.17      470.05    661.04 o 
 -10  -7   6      253.57        1.03    241.02 o 
  -9  -7   6       30.97        2.27    207.32 o 
  -8  -7   6     2968.47     3393.88    233.58 o 
  -7  -7   6      132.24      176.73    131.67 o 
  -6  -7   6      521.45      564.72    120.10 o 
  -5  -7   6       16.06       39.69     96.12 o 
  -4  -7   6       83.77      101.70     83.30 o 
  -3  -7   6     1184.23     1255.52     90.12 o 
  -2  -7   6     2261.51     1957.28     90.74 o 
  -1  -7   6      249.34      147.79     58.91 o 
   0  -7   6      299.42      289.18     88.47 o 
   1  -7   6      729.06      663.52     75.65 o 
   2  -7   6    11733.83    11809.44    226.55 o 
   3  -7   6     7106.18     7462.24    150.69 o 
   4  -7   6     4332.68     4464.20    131.88 o 
   5  -7   6     3463.56     3244.43    146.55 o 
   6  -7   6       70.40       24.39    145.52 o 
   7  -7   6     4727.10     4632.87    257.97 o 
   8  -7   6     4946.61     5348.27    211.67 o 
   9  -7   6      105.61       31.42    264.17 o 
  10  -7   6     1163.63     1243.95    333.21 o 
  11  -7   6      255.60      204.02    370.41 o 
  12  -7   6     1331.74     1093.26    595.31 o 
 -11  -6   6      155.47        0.00    360.70 o 
 -10  -6   6      894.95      719.33    318.53 o 
  -9  -6   6     2918.24     3347.79    258.79 o 
  -8  -6   6      445.35      607.09    182.31 o 
  -7  -6   6      278.14      117.61    121.54 o 
  -6  -6   6      172.53        8.06    104.18 o 
  -5  -6   6    10374.94    10109.50    189.96 o 
  -4  -6   6    17401.44    16805.69    211.46 o 
  -3  -6   6     1393.51     1608.78     85.99 o 
  -2  -6   6     1541.13     1612.29     87.44 o 
  -1  -6   6      645.13      647.61     65.53 o 
   0  -6   6    30970.46    33997.31    343.34 o 
   1  -6   6    46740.64    51262.09    578.77 o 
   2  -6   6       13.63       14.88     72.97 o 
   3  -6   6      787.09      646.36     80.61 o 
   4  -6   6     5860.69     5788.97    168.67 o 
   5  -6   6     6805.00     6186.46    174.67 o 
   6  -6   6     8705.34     8412.67    341.06 o 
   7  -6   6      300.91      279.46    126.50 o 
   8  -6   6     1778.74     1976.92    188.93 o 
   9  -6   6     4314.29     4429.88    332.59 o 
  10  -6   6      660.44      680.88    300.76 o 
  11  -6   6     6508.03     6302.21    457.85 o 
  12  -6   6       75.17        9.72    412.79 o 
 -11  -5   6       65.29        1.45    340.03 o 
 -10  -5   6      181.72      197.61    298.27 o 
  -9  -5   6        7.09        0.21    261.89 o 
  -8  -5   6      246.60      139.11    173.63 o 
  -7  -5   6     2597.28     2618.74    186.65 o 
  -6  -5   6     1594.77     1724.54    128.57 o 
  -5  -5   6     2001.03     1989.12    116.58 o 
  -4  -5   6     1444.37     1482.48    100.87 o 
  -3  -5   6    19056.39    18766.70    233.78 o 
  -2  -5   6    13134.70    13639.19    154.20 o 
  -1  -5   6    20067.14    22522.31    225.72 o 
   0  -5   6      620.45      511.39     93.22 o 
   1  -5   6     1827.95     2156.96    115.75 o 
   2  -5   6    17249.82    18118.47    175.91 o 
   3  -5   6     7026.29     6353.68    101.91 o 
   4  -5   6        4.19       68.42    108.31 o 
   5  -5   6       32.10       87.23    166.60 o 
   6  -5   6       30.68       96.53    128.36 o 
   7  -5   6      479.70      361.32    125.06 o 
   8  -5   6     2938.02     3250.43    206.08 o 
   9  -5   6      788.43      965.72    228.82 o 
  10  -5   6      117.02       54.57    294.97 o 
  11  -5   6       11.24        0.62    337.55 o 
  12  -5   6       97.67      251.77    402.87 o 
 -11  -4   6     1424.85     1205.29    366.90 o 
 -10  -4   6     1377.65      765.22    315.22 o 
  -9  -4   6     2152.53     2742.56    343.34 o 
  -8  -4   6     5763.75     6375.18    241.22 o 
  -7  -4   6       11.82       12.61    134.15 o 
  -6  -4   6    11176.26    10918.13    195.34 o 
  -5  -4   6    12475.02    11975.63    191.20 o 
  -4  -4   6     7087.38     6710.45    148.41 o 
  -3  -4   6      458.79      356.98     64.49 o 
  -2  -4   6     2983.95     3282.88     95.50 o 
  -1  -4   6    37951.38    39735.42    414.86 o 
   0  -4   6    43684.29    46225.32    392.12 o 
   1  -4   6    18343.54    18015.54    368.97 o 
   2  -4   6    10275.09     9501.79     98.60 o 
   3  -4   6     1419.88     2000.49    124.23 o 
   4  -4   6    17097.32    16567.78    294.35 o 
   5  -4   6     3761.11     3549.94    206.29 o 
   6  -4   6     5955.22     5770.98    143.87 o 
   7  -4   6     5180.70     4977.24    161.02 o 
   8  -4   6     4047.16     3588.18    198.02 o 
   9  -4   6        2.96        6.41    182.73 o 
  10  -4   6     3470.21     3365.98    354.70 o 
  11  -4   6     1431.95     1550.70    387.16 o 
  12  -4   6     1584.02     1394.01    398.73 o 
 -11  -3   6      136.94        0.62    344.99 o 
 -10  -3   6      286.39        0.41    279.26 o 
  -9  -3   6        0.18       24.80    259.62 o 
  -8  -3   6     5186.35     4715.96    278.84 o 
  -7  -3   6      594.06      512.01    150.27 o 
  -6  -3   6     5672.05     5371.01    169.29 o 
  -5  -3   6     1071.77     1065.97     93.64 o 
  -4  -3   6      382.50      418.78     79.17 o 
  -3  -3   6     2224.54     2126.78     80.41 o 
  -2  -3   6     5067.77     4800.71    113.07 o 
  -1  -3   6     8371.60     8070.36     88.06 o 
   0  -3   6     1731.42     1598.03     46.30 o 
   1  -3   6     8101.67     7975.28    167.43 o 
   2  -3   6    15500.61    14578.45    191.62 o 
   3  -3   6    11537.40    12802.45    277.60 o 
   4  -3   6    21315.96    22830.30    316.67 o 
   5  -3   6       46.17      163.71     89.92 o 
   6  -3   6     1953.88     2158.82    131.67 o 
   7  -3   6      112.92       89.71    115.34 o 
   8  -3   6     1390.71     1829.13    174.87 o 
   9  -3   6     1420.17     1730.12    234.20 o 
  10  -3   6      684.12     1356.19    314.19 o 
  11  -3   6      151.29       11.99    295.59 o 
  12  -3   6       91.46        0.83    347.88 o 
  13  -3   6        4.05      539.29    608.54 o 
 -11  -2   6        7.58       43.20    339.41 o 
 -10  -2   6     7176.90     7270.00    379.30 o 
  -9  -2   6     1905.59     2396.53    321.01 o 
  -8  -2   6     2633.13     2727.05    281.74 o 
  -7  -2   6     1840.53     1717.09    221.59 o 
  -6  -2   6      203.31      173.01     97.98 o 
  -5  -2   6    30085.61    30527.56    345.61 o 
  -4  -2   6     4805.04     4808.15    118.03 o 
  -3  -2   6     9942.92     9582.82    137.46 o 
  -2  -2   6     3835.83     4186.18     95.70 o 
  -1  -2   6     3419.87     3583.64    157.51 o 
   0  -2   6     4482.43     4480.73     67.18 o 
   1  -2   6     6600.54     6426.44    104.59 o 
   2  -2   6     5359.40     5232.10     89.30 o 
   3  -2   6     3451.18     3081.14     81.65 o 
   4  -2   6     3635.81     3691.54    124.23 o 
   5  -2   6    35129.34    36649.32    330.93 o 
   6  -2   6    11161.74    12274.32    226.55 o 
   7  -2   6        2.77        6.41    109.14 o 
   8  -2   6      365.46      210.22    152.34 o 
   9  -2   6       81.78       87.44    183.97 o 
  10  -2   6     3526.84     3514.80    358.43 o 
  11  -2   6     3443.08     4095.64    425.19 o 
  12  -2   6      417.15      326.39    389.64 o 
  13  -2   6      472.45      395.84    407.62 o 
 -11  -1   6      291.50       73.79    342.10 o 
 -10  -1   6      117.15        7.03    287.11 o 
  -9  -1   6     2928.22     3189.86    319.15 o 
  -8  -1   6     1739.90     2096.40    259.00 o 
  -7  -1   6     4599.72     4368.91    251.15 o 
  -6  -1   6     1484.48     1618.08    146.97 o 
  -5  -1   6       35.65       77.93     77.31 o 
  -4  -1   6        9.49       65.94     68.63 o 
  -3  -1   6     2789.95     3104.08     88.47 o 
  -2  -1   6    30037.52    29961.82    279.46 o 
  -1  -1   6       53.98       54.16     39.69 o 
   0  -1   6     1773.02     1978.99     47.34 o 
   1  -1   6      138.52      335.48     87.23 o 
   2  -1   6     1645.87     2124.51     86.20 o 
   3  -1   6     3612.51     3963.56    157.30 o 
   4  -1   6     6307.57     7029.40    162.68 o 
   5  -1   6      864.90     1022.36    109.14 o 
   6  -1   6     2307.49     2170.40    129.81 o 
   7  -1   6       21.88        0.83    108.11 o 
   8  -1   6      302.63      300.13    168.88 o 
   9  -1   6     2040.93     2451.31    238.74 o 
  10  -1   6      267.99       11.78    207.32 o 
  11  -1   6      252.68      231.10    321.01 o 
  12  -1   6      255.94        8.27    347.88 o 
  13  -1   6        4.78       11.16    402.25 o 
 -11   0   6     2395.03     2304.75    397.29 o 
 -10   0   6       53.05       14.06    289.18 o 
  -9   0   6     3195.08     3265.10    299.10 o 
  -8   0   6     1226.31     1107.94    254.66 o 
  -7   0   6       38.73        8.68    164.33 o 
  -6   0   6    11584.54    11553.13    396.67 o 
  -5   0   6      698.39      588.49     89.50 o 
  -4   0   6     2777.31     2612.74     98.80 o 
  -3   0   6      799.16      862.78     59.53 o 
  -2   0   6      456.39      511.59     71.73 o 
  -1   0   6     7314.23     7083.35    102.53 o 
   0   0   6    14829.81    17659.80    204.64 o 
   1   0   6     1504.28     1676.99     77.51 o 
   2   0   6      699.31      688.33     81.23 o 
   3   0   6      188.58       96.74     56.02 o 
   4   0   6    11349.95    10186.40    196.58 o 
   5   0   6     2171.76     2746.28    111.62 o 
   6   0   6      791.62      882.01    110.59 o 
   7   0   6     1466.27     1546.98    138.49 o 
   8   0   6       17.16       90.33    145.31 o 
   9   0   6     4995.15     4860.45    233.99 o 
  10   0   6     3812.78     3890.18    264.58 o 
  11   0   6      606.90      244.53    317.08 o 
  12   0   6      462.32       11.37    355.95 o 
  13   0   6      522.58      619.29    406.17 o 
 -11   1   6      811.78      187.69    344.58 o 
 -10   1   6     1439.01     1771.66    323.91 o 
  -9   1   6     1640.93     2084.82    278.64 o 
  -8   1   6     1915.16     2006.27    242.67 o 
  -7   1   6       37.67        1.45    198.23 o 
  -6   1   6      141.27       63.87    173.63 o 
  -5   1   6     4349.12     4635.14    164.74 o 
  -4   1   6     3226.33     3279.57     82.68 o 
  -3   1   6       70.43      201.33     46.72 o 
  -2   1   6     4844.46     4573.75     77.31 o 
  -1   1   6      748.72      475.21     37.83 o 
   0   1   6     2610.25     2773.77     51.68 o 
   1   1   6     5463.53     5099.61     64.49 o 
   2   1   6     2185.43     2615.22    184.17 o 
   3   1   6       33.85       52.50     99.63 o 
   4   1   6      169.76      217.04     67.18 o 
   5   1   6      217.82      259.00     73.38 o 
   6   1   6      590.42      501.88    105.63 o 
   7   1   6       21.21       20.67    130.84 o 
   8   1   6     3100.52     2915.57    216.42 o 
   9   1   6     1039.79     1027.73    211.05 o 
  10   1   6       73.53        5.99    208.36 o 
  11   1   6       49.67      408.45    301.17 o 
  12   1   6     1102.09     1121.16    383.85 o 
  13   1   6      519.21      503.53    425.19 o 
 -11   2   6     1681.31     1468.84    362.56 o 
 -10   2   6     6698.17     6990.13    366.07 o 
  -9   2   6      179.47        3.10    227.79 o 
  -8   2   6     2592.88     2606.96    305.51 o 
  -7   2   6      294.33       51.06    213.32 o 
  -6   2   6     4405.77     4047.27    235.85 o 
  -5   2   6    18591.56    18250.56    357.60 o 
  -4   2   6     4718.21     4423.48    127.33 o 
  -3   2   6        0.78        8.47     64.70 o 
  -2   2   6    13722.26    14741.75    207.53 o 
  -1   2   6     2173.65     1621.80     39.07 o 
   0   2   6    26891.48    27937.35    225.93 o 
   1   2   6       88.05       20.05     42.79 o 
   2   2   6      825.92      707.76     40.31 o 
   3   2   6     3083.79     3567.72    128.36 o 
   4   2   6      236.45      235.64     77.31 o 
   5   2   6    24212.78    23766.88    305.30 o 
   6   2   6     1597.48     1380.17    117.82 o 
   7   2   6      708.16      870.64    162.68 o 
   8   2   6     1419.92     1651.16    173.63 o 
   9   2   6       47.29        1.03    177.77 o 
  10   2   6    10540.68    10752.35    337.96 o 
  11   2   6     3180.19     3708.48    417.34 o 
  12   2   6      244.59      160.20    360.70 o 
  13   2   6      314.09      104.80    382.20 o 
 -11   3   6      150.54      306.34    348.30 o 
 -10   3   6      501.83      124.85    294.97 o 
  -9   3   6      548.90      715.40    300.76 o 
  -8   3   6     1351.75     1937.03    280.50 o 
  -7   3   6     2323.72     2299.79    273.68 o 
  -6   3   6      172.55      130.84    149.24 o 
  -5   3   6      943.57      710.86    134.15 o 
  -4   3   6      313.53      327.83    109.76 o 
  -3   3   6     2873.43     2791.75    104.18 o 
  -2   3   6      122.76       42.37     64.49 o 
  -1   3   6    26680.80    27403.43    268.51 o 
   0   3   6      775.19      891.72     71.52 o 
   1   3   6    47077.38    50052.04    341.89 o 
   2   3   6    55696.27    59560.64    599.65 o 
   3   3   6     1353.30     1389.05     56.64 o 
   4   3   6     4609.19     4189.90    113.69 o 
   5   3   6        0.31        0.21     77.93 o 
   6   3   6     1142.08     1085.61    116.37 o 
   7   3   6      425.30      388.60    161.64 o 
   8   3   6     6553.22     6771.02    233.99 o 
   9   3   6        2.19       25.63    173.63 o 
  10   3   6      464.63      600.48    209.81 o 
  11   3   6      276.47      234.20    253.01 o 
  12   3   6      655.68      795.81    384.26 o 
  13   3   6      216.19       48.99    394.81 o 
 -11   4   6      878.43      753.64    335.69 o 
 -10   4   6      691.59      620.73    341.89 o 
  -9   4   6     3092.46     3766.16    392.74 o 
  -8   4   6     6825.24     6518.01    342.92 o 
  -7   4   6     1023.13      548.39    186.86 o 
  -6   4   6     8954.00     8240.89    266.86 o 
  -5   4   6     2243.09     2200.37    154.61 o 
  -4   4   6      679.22      827.02    115.13 o 
  -3   4   6     3448.57     3236.37    118.03 o 
  -2   4   6      556.23      514.69    113.07 o 
  -1   4   6    23761.24    24126.13    218.49 o 
   0   4   6    12661.72    12809.27    117.41 o 
   1   4   6     6916.58     8855.22    213.32 o 
   2   4   6       35.47        1.45     62.22 o 
   3   4   6     4155.94     3595.62     40.31 o 
   4   4   6    19694.23    18712.54    136.42 o 
   5   4   6       72.99      100.46     62.84 o 
   6   4   6     3539.14     3319.67    179.01 o 
   7   4   6     1638.95     1392.77    178.80 o 
   8   4   6        0.86        9.92    151.10 o 
   9   4   6     9284.89     8646.45    289.18 o 
  10   4   6      114.26       47.96    198.85 o 
  11   4   6     8283.57     8339.49    346.02 o 
  12   4   6      764.39      848.52    350.98 o 
 -11   5   6       23.31        4.13    402.87 o 
 -10   5   6     1110.54      370.21    364.63 o 
  -9   5   6      668.09      593.66    309.02 o 
  -8   5   6     1875.29     1956.04    324.32 o 
  -7   5   6     2624.87     2639.62    220.55 o 
  -6   5   6     2130.76     2257.01    194.72 o 
  -5   5   6     2541.79     2235.72    185.83 o 
  -4   5   6      354.80      418.58    133.12 o 
  -3   5   6     2198.59     1898.79    106.66 o 
  -2   5   6    11410.88    11168.45    144.49 o 
  -1   5   6    16649.93    17038.24    208.77 o 
   0   5   6      440.26      593.66     39.07 o 
   1   5   6       20.85       44.03     44.23 o 
   2   5   6    16843.41    16166.77    167.64 o 
   3   5   6     7471.34     6987.85     74.21 o 
   4   5   6     4141.69     3922.01     80.41 o 
   5   5   6     3454.06     3470.77    104.39 o 
   6   5   6     3679.15     3387.68    205.26 o 
   7   5   6     9532.32     8972.83    245.56 o 
   8   5   6     4910.06     4783.14    239.36 o 
   9   5   6     3780.67     3763.26    222.41 o 
  10   5   6       62.35       14.26    206.70 o 
  11   5   6      333.24        3.93    237.71 o 
  12   5   6      829.92      863.82    364.01 o 
 -11   6   6      634.81      246.60    573.81 o 
 -10   6   6     1779.03     1136.25    532.68 o 
  -9   6   6      705.23      535.98    316.88 o 
  -8   6   6      692.24      627.35    234.20 o 
  -7   6   6      411.81      150.69    183.14 o 
  -6   6   6      699.01      577.12    161.44 o 
  -5   6   6    33693.71    34693.07    545.91 o 
  -4   6   6      796.83      874.15    125.88 o 
  -3   6   6     1699.63     1610.02    115.55 o 
  -2   6   6      764.34      720.36     60.98 o 
  -1   6   6      703.14      754.88     64.29 o 
   0   6   6    42468.50    41301.83    277.19 o 
   1   6   6      128.34      201.12     42.17 o 
   2   6   6     2530.78     2886.63     56.02 o 
   3   6   6     2839.49     2640.44     71.11 o 
   4   6   6      603.64      537.43     60.36 o 
   5   6   6    58269.64    59278.50    488.65 o 
   6   6   6      349.78      332.59     94.67 o 
   7   6   6     3143.44     3363.50    208.98 o 
   8   6   6      132.83       46.30    167.64 o 
   9   6   6      272.24      281.53    203.60 o 
  10   6   6    14305.45    14540.83    483.69 o 
  11   6   6      619.44      409.69    256.93 o 
  12   6   6      697.33      487.20    370.62 o 
 -11   7   6       60.46        0.21    649.05 o 
 -10   7   6      261.12       20.46    576.91 o 
  -9   7   6     2436.49     2243.57    365.87 o 
  -8   7   6        6.48        0.21    258.79 o 
  -7   7   6     1087.66      953.73    210.63 o 
  -6   7   6      447.63      649.67    167.64 o 
  -5   7   6      100.20      142.63    141.59 o 
  -4   7   6     4331.81     4140.50    180.25 o 
  -3   7   6      303.47      302.82    108.73 o 
  -2   7   6    26103.89    26903.41    316.26 o 
  -1   7   6     6974.77     7317.13    144.49 o 
   0   7   6      876.47      808.01     50.23 o 
   1   7   6    10639.95    10221.74    110.59 o 
   2   7   6       12.25       11.58     56.84 o 
   3   7   6    45582.07    46146.57    380.54 o 
   4   7   6     1264.83     1318.15     74.21 o 
   5   7   6     3878.41     4159.31     89.09 o 
   6   7   6     6712.54     6616.40    139.73 o 
   7   7   6      229.97      149.24    161.23 o 
   8   7   6     1859.49     2290.49    230.48 o 
   9   7   6      470.45      392.95    205.46 o 
  10   7   6       42.54       92.19    215.59 o 
  11   7   6      741.04      422.50    254.04 o 
  12   7   6     1234.34      828.47    327.01 o 
 -11   8   6     1574.72     1018.85    723.47 o 
 -10   8   6     1372.31     1497.99    628.38 o 
  -9   8   6     2302.47     1907.47    372.07 o 
  -8   8   6        0.83       10.96    258.79 o 
  -7   8   6       40.56      220.97    244.74 o 
  -6   8   6     1769.02     1442.38    232.54 o 
  -5   8   6     5242.58     5191.59    224.89 o 
  -4   8   6     7872.08     7261.73    180.87 o 
  -3   8   6      334.19      303.44    107.69 o 
  -2   8   6     5695.59     5603.55    137.05 o 
  -1   8   6    18330.19    17927.48    212.08 o 
   0   8   6    16530.05    16330.89    177.77 o 
   1   8   6    29486.35    29647.41    207.53 o 
   2   8   6     2118.81     2062.70     92.19 o 
   3   8   6     5140.19     4916.26    130.22 o 
   4   8   6     8183.10     7477.95    107.90 o 
   5   8   6     4155.55     3972.45    101.49 o 
   6   8   6     5127.92     5011.14    130.02 o 
   7   8   6      115.82      193.68     79.99 o 
   8   8   6     4771.59     5167.82    262.93 o 
   9   8   6     1981.21     2143.53    257.97 o 
  10   8   6      413.23      502.09    251.77 o 
  11   8   6     2994.62     3387.89    337.55 o 
  12   8   6      136.49        0.21    309.02 o 
 -10   9   6       25.69        7.65    607.71 o 
  -9   9   6     1059.71      940.71    365.87 o 
  -8   9   6     5351.95     5560.14    551.28 o 
  -7   9   6       57.77       32.04    254.87 o 
  -6   9   6     5468.46     5423.93    353.05 o 
  -5   9   6       45.64       24.80    190.99 o 
  -4   9   6        4.56       58.91    144.49 o 
  -3   9   6     3842.81     3820.31    210.63 o 
  -2   9   6      736.96      740.21    126.09 o 
  -1   9   6     6794.39     6695.16    181.28 o 
   0   9   6     1332.43     1517.00     76.07 o 
   1   9   6     4787.34     4384.82    134.36 o 
   2   9   6     6876.10     6368.56    127.12 o 
   3   9   6      431.65      536.40     64.49 o 
   4   9   6    13464.41    13521.78    201.12 o 
   5   9   6      352.24      251.15     77.51 o 
   6   9   6      395.62      392.33     94.88 o 
   7   9   6     1705.00     2030.87    122.37 o 
   8   9   6     2419.56     2611.92    235.85 o 
   9   9   6      768.64      697.83    237.30 o 
  10   9   6        0.29        1.65    220.35 o 
  11   9   6       34.08       34.31    269.75 o 
  12   9   6       17.28        0.00    371.45 o 
 -10  10   6     1303.82     1173.25    410.10 o 
  -9  10   6       19.69      190.99    346.23 o 
  -8  10   6        7.33       17.16    292.49 o 
  -7  10   6      394.50      181.07    257.76 o 
  -6  10   6     1518.79     1851.04    285.05 o 
  -5  10   6     7072.17     7059.37    284.22 o 
  -4  10   6     4292.97     4279.20    250.73 o 
  -3  10   6     2137.96     2346.30    196.37 o 
  -2  10   6      788.21     1008.30    204.84 o 
  -1  10   6     5518.20     5009.90    178.18 o 
   0  10   6     1586.21     1454.58     90.95 o 
   1  10   6     2712.98     2574.71     78.75 o 
   2  10   6      658.49      659.80     79.17 o 
   3  10   6      256.87      280.70     81.23 o 
   4  10   6    10846.07    10951.62    139.11 o 
   5  10   6    11151.57    10687.86    182.52 o 
   6  10   6      596.71      508.29     93.02 o 
   7  10   6      493.37      463.64    116.79 o 
   8  10   6     1363.27     1550.08    175.29 o 
   9  10   6     1211.27     1287.36    254.66 o 
  10  10   6     1641.67     1857.45    292.69 o 
  11  10   6      909.71      614.74    285.67 o 
 -10  11   6       49.88        0.00    374.96 o 
  -9  11   6      620.47      256.31    350.57 o 
  -8  11   6      446.99      611.64    306.13 o 
  -7  11   6     2302.45     2251.84    336.93 o 
  -6  11   6      418.66      414.03    246.39 o 
  -5  11   6     1953.33     2004.21    236.06 o 
  -4  11   6       58.99       19.43    171.98 o 
  -3  11   6      843.29      682.95    200.92 o 
  -2  11   6     9292.34     9007.56    293.93 o 
  -1  11   6      294.39      245.77    138.91 o 
   0  11   6      846.44      806.15     97.15 o 
   1  11   6      138.25       49.82     78.75 o 
   2  11   6       38.44      218.07     77.10 o 
   3  11   6       53.96       72.35     82.48 o 
   4  11   6     4591.88     4429.88    153.58 o 
   5  11   6      659.00      641.40     99.22 o 
   6  11   6      190.17       81.85     97.56 o 
   7  11   6       81.74       64.08    108.93 o 
   8  11   6     1077.93     1313.61    142.21 o 
   9  11   6     1998.50     2241.09    218.07 o 
  10  11   6      161.29      110.38    263.96 o 
  11  11   6      304.95      413.20    308.20 o 
  -9  12   6     1899.01     2202.85    402.45 o 
  -8  12   6       21.85      182.11    331.35 o 
  -7  12   6       10.26        7.03    303.24 o 
  -6  12   6      276.84      388.40    216.63 o 
  -5  12   6     1183.68     1421.30    251.56 o 
  -4  12   6       15.47        2.69    179.63 o 
  -3  12   6      532.18      339.82    221.79 o 
  -2  12   6      358.57      725.74    215.18 o 
  -1  12   6      133.53       53.33    145.93 o 
   0  12   6     9737.52    10256.68    287.32 o 
   1  12   6     3874.97     3713.24    124.44 o 
   2  12   6      649.99      728.63    105.83 o 
   3  12   6       93.11        2.07     91.16 o 
   4  12   6     1123.52      927.07    114.93 o 
   5  12   6       31.28        7.44    114.31 o 
   6  12   6     1789.30     1867.37    138.49 o 
   7  12   6      273.70      251.77    121.13 o 
   8  12   6      258.85       50.02    137.05 o 
   9  12   6      470.18        4.96    191.82 o 
  10  12   6     1026.57      939.27    220.55 o 
  11  12   6     3429.89     3356.88    421.68 o 
  -9  13   6      462.56      664.55    368.97 o 
  -8  13   6      559.88      407.00    379.92 o 
  -7  13   6     1002.45     1412.41    356.57 o 
  -6  13   6     2870.11     3776.90    308.61 o 
  -5  13   6       85.07      181.49    211.05 o 
  -4  13   6     4147.41     4014.82    316.88 o 
  -3  13   6     1281.87     1273.71    242.26 o 
  -2  13   6     1458.79     1721.02    272.02 o 
  -1  13   6     5193.83     4681.44    192.65 o 
   0  13   6        1.86       11.58    147.79 o 
   1  13   6      308.91      138.29     89.50 o 
   2  13   6     5375.37     5229.83    144.69 o 
   3  13   6       35.34       60.15    106.87 o 
   4  13   6     3966.91     3992.29    167.22 o 
   5  13   6      371.25      227.17    130.22 o 
   6  13   6      312.27      179.63    138.29 o 
   7  13   6     4303.96     4614.47    180.45 o 
   8  13   6      836.49      638.92    164.12 o 
   9  13   6     3409.77     4075.18    305.92 o 
  10  13   6       80.59        2.27    219.11 o 
  -9  14   6      894.32        3.10    411.34 o 
  -8  14   6       81.32      191.20    368.97 o 
  -7  14   6       10.60        0.41    267.06 o 
  -6  14   6     3153.28     3185.11    318.95 o 
  -5  14   6     1721.23     1762.16    271.40 o 
  -4  14   6     2823.26     3438.94    354.29 o 
  -3  14   6      181.77      171.56    251.77 o 
  -2  14   6       39.22      143.87    239.57 o 
  -1  14   6     1115.34     1439.70    209.18 o 
   0  14   6      496.40      145.52    163.71 o 
   1  14   6       84.94       81.65    126.50 o 
   2  14   6      267.55      319.98    106.04 o 
   3  14   6       29.31       78.75    112.45 o 
   4  14   6     1939.35     2053.20    150.27 o 
   5  14   6     4132.81     3782.28    184.59 o 
   6  14   6     1783.54     1971.13    169.29 o 
   7  14   6      193.61      123.61    146.97 o 
   8  14   6      445.12      419.40    160.61 o 
   9  14   6      411.59      481.62    237.09 o 
  10  14   6     3658.32     3835.19    320.19 o 
  -8  15   6      357.10      374.76    396.05 o 
  -7  15   6      490.93      654.84    282.36 o 
  -6  15   6      821.37      952.70    301.38 o 
  -5  15   6      286.30        0.00    249.08 o 
  -4  15   6      271.46      615.57    301.38 o 
  -3  15   6     2612.24     2970.34    321.01 o 
  -2  15   6     8150.38     8207.41    355.95 o 
  -1  15   6     1073.97      940.30    270.37 o 
   0  15   6      454.70      930.38    184.59 o 
   1  15   6     4783.23     4608.27    184.59 o 
   2  15   6      879.79      764.39    125.06 o 
   3  15   6     6254.50     6200.93    171.36 o 
   4  15   6     1308.33     1747.27    170.74 o 
   5  15   6      741.22      611.43    152.55 o 
   6  15   6     5825.85     6113.28    229.44 o 
   7  15   6       34.64      134.77    144.07 o 
   8  15   6     2615.06     2873.40    191.41 o 
   9  15   6       49.54        6.61    176.32 o 
  -8  16   6       56.56        0.00    399.56 o 
  -7  16   6       12.44        0.41    306.34 o 
  -6  16   6      109.96        5.58    286.49 o 
  -5  16   6     2114.71     2020.54    300.76 o 
  -4  16   6       51.03        0.41    311.71 o 
  -3  16   6       32.48      112.03    275.74 o 
  -2  16   6      376.07      148.00    281.94 o 
  -1  16   6       61.55       44.65    256.52 o 
   0  16   6     5669.47     5532.24    272.02 o 
   1  16   6     4010.53     3754.99    191.20 o 
   2  16   6      133.09      259.41    157.30 o 
   3  16   6      418.60      126.92    141.39 o 
   4  16   6     2647.81     2805.39    186.86 o 
   5  16   6     2010.44     2276.02    197.40 o 
   6  16   6     1665.52     1997.18    217.45 o 
   7  16   6      167.64       18.81    153.99 o 
   8  16   6       62.66       58.08    166.81 o 
   9  16   6     1026.09      962.62    205.05 o 
  -7  17   6      436.29      430.15    327.21 o 
  -6  17   6     1600.70     1482.69    344.37 o 
  -5  17   6      530.79      616.19    295.79 o 
  -4  17   6     1938.42     2180.11    349.54 o 
  -3  17   6      527.45      815.45    317.70 o 
  -2  17   6     1314.78     1492.82    310.88 o 
  -1  17   6     3621.06     4338.73    377.65 o 
   0  17   6        0.36        0.00    222.41 o 
   1  17   6     4209.68     4374.69    287.11 o 
   2  17   6     6586.75     6594.49    218.90 o 
   3  17   6     1624.12     1535.81    162.06 o 
   4  17   6     3627.62     3675.83    200.50 o 
   5  17   6      212.42       60.15    173.01 o 
   6  17   6     2531.43     2426.92    220.76 o 
   7  17   6     4507.61     4904.06    304.89 o 
   8  17   6      218.69      104.18    173.63 o 
  -6  18   6     1031.40      840.67    362.97 o 
  -5  18   6     1432.37     1571.99    305.10 o 
  -4  18   6     1000.91       84.96    358.22 o 
  -3  18   6      161.37      177.97    360.08 o 
  -2  18   6       30.37      185.00    323.08 o 
  -1  18   6     2289.31     2604.27    357.81 o 
   0  18   6     1504.66     1212.53    344.37 o 
   1  18   6     2280.27     2180.53    274.71 o 
   2  18   6       12.63       13.23    176.73 o 
   3  18   6      338.60      516.14    219.31 o 
   4  18   6     4934.83     5177.12    236.47 o 
   5  18   6     2590.90     2535.44    220.55 o 
   6  18   6     2526.98     2760.12    242.26 o 
   7  18   6      512.12      543.43    215.80 o 
  -6  19   6       89.97        2.89    577.12 o 
  -5  19   6      215.27        0.21    408.86 o 
  -4  19   6      216.52      315.64    370.41 o 
  -3  19   6     2700.42     3605.34    430.15 o 
  -2  19   6     2837.47     2992.46    371.03 o 
  -1  19   6      331.94      283.81    314.40 o 
   0  19   6      599.38      784.86    354.08 o 
   1  19   6      848.61      845.21    273.88 o 
   2  19   6     3184.01     3532.58    314.40 o 
   3  19   6     3810.07     4250.88    278.22 o 
   4  19   6       67.17        4.34    239.57 o 
   5  19   6      567.32      357.39    207.53 o 
   6  19   6       22.81        0.41    219.73 o 
  -4  20   6        1.62        1.03    383.02 o 
  -3  20   6       10.44        1.45    353.67 o 
  -2  20   6      418.75      310.47    364.42 o 
  -1  20   6       48.09        0.62    339.20 o 
   0  20   6     1933.94     2144.56    406.79 o 
   1  20   6      204.71       58.29    275.12 o 
   2  20   6       63.96       17.16    334.65 o 
   3  20   6       83.35       73.79    262.10 o 
   4  20   6      213.67      174.25    256.52 o 
   5  20   6     1075.90      689.98    295.17 o 
  -3  21   6     1370.96     1893.62    487.20 o 
  -2  21   6      443.75      626.11    391.50 o 
  -1  21   6     1933.34     1135.84    390.05 o 
   0  21   6        1.21      195.13    395.43 o 
   1  21   6     1120.33      745.58    429.53 o 
   2  21   6      313.33      769.15    407.41 o 
   3  21   6      665.91      348.30    422.50 o 
   4  21   6     1896.94     2058.57    318.12 o 
  -1  22   6       23.40      337.13    579.81 o 
   0  22   6     1030.06      754.88    475.42 o 
   1  22   6      290.11        3.10    619.08 o 
  -1 -20   7       85.35        4.34    409.89 o 
   0 -20   7     1302.57      413.20    407.41 o 
   1 -20   7      219.14        8.68    377.65 o 
   2 -20   7      143.37       32.66    430.15 o 
   3 -20   7        1.30        6.20    416.92 o 
  -3 -19   7     1418.81      975.44    418.78 o 
  -2 -19   7     1600.24     1322.91    425.19 o 
  -1 -19   7     1139.97     1047.99    392.74 o 
   0 -19   7        0.02        0.83    373.72 o 
   1 -19   7      156.69        0.41    364.63 o 
   2 -19   7     3721.66     3101.60    467.36 o 
   3 -19   7     3185.52     3604.72    462.40 o 
   4 -19   7      344.71      592.83    412.17 o 
   5 -19   7      282.61      345.61    621.15 o 
  -4 -18   7      612.88       59.94    392.53 o 
  -3 -18   7      777.50      541.77    402.66 o 
  -2 -18   7     1213.87      986.39    367.52 o 
  -1 -18   7     2957.12     3151.00    440.07 o 
   0 -18   7      550.78      340.03    343.96 o 
   1 -18   7     1694.34     1678.23    378.68 o 
   2 -18   7       46.64        6.41    347.26 o 
   3 -18   7        0.92        1.03    360.08 o 
   4 -18   7      110.69        8.27    346.23 o 
   5 -18   7     1893.54     2049.68    431.39 o 
   6 -18   7     2128.54     2330.39    646.16 o 
  -5 -17   7       77.72        5.58    290.83 o 
  -4 -17   7     1654.96     1245.81    275.33 o 
  -3 -17   7      547.00      229.65    335.07 o 
  -2 -17   7      891.84      930.17    336.31 o 
  -1 -17   7     1658.17     1287.56    343.54 o 
   0 -17   7      151.30       19.22    316.88 o 
   1 -17   7     3804.09     4108.04    386.33 o 
   2 -17   7      731.18      880.97    347.06 o 
   3 -17   7     1971.63     1541.60    358.01 o 
   4 -17   7     2863.45     3373.00    407.83 o 
   5 -17   7       48.36        9.72    349.74 o 
   6 -17   7     1927.12     1972.17    590.14 o 
   7 -17   7      106.40        9.72    575.88 o 
  -6 -16   7     2875.43     2677.24    338.79 o 
  -5 -16   7     4110.33     4298.01    314.81 o 
  -4 -16   7      620.76      357.81    242.26 o 
  -3 -16   7     1505.62     1785.31    373.72 o 
  -2 -16   7       29.96       15.71    293.11 o 
  -1 -16   7     3401.97     3818.04    397.08 o 
   0 -16   7     6250.15     6411.77    403.07 o 
   1 -16   7       13.88        9.92    294.35 o 
   2 -16   7       77.15        4.13    293.93 o 
   3 -16   7      885.54      969.86    322.25 o 
   4 -16   7      688.05      600.27    323.49 o 
   5 -16   7     2371.90     1951.29    357.60 o 
   6 -16   7      373.05       58.50    490.10 o 
   7 -16   7     2151.28     1654.46    592.41 o 
   8 -16   7       29.47        8.27    552.52 o 
  -7 -15   7     1883.82     1819.62    264.79 o 
  -6 -15   7     1501.07     1589.56    229.65 o 
  -5 -15   7      255.68        8.68    238.54 o 
  -4 -15   7      171.06       89.09    225.31 o 
  -3 -15   7     6613.03     6439.88    268.30 o 
  -2 -15   7     6115.75     5358.61    359.05 o 
  -1 -15   7     4591.32     4553.49    356.57 o 
   0 -15   7       56.60       42.99    278.43 o 
   1 -15   7       19.66      212.70    268.92 o 
   2 -15   7     7358.93     6997.15    379.30 o 
   3 -15   7     1411.86     1361.36    317.08 o 
   4 -15   7     1369.57     1093.26    299.51 o 
   5 -15   7      226.16       24.39    287.73 o 
   6 -15   7      115.68        2.07    449.58 o 
   7 -15   7     1617.09     1452.93    532.68 o 
   8 -15   7      563.74      683.36    512.63 o 
   9 -15   7     1218.14     1223.28    627.97 o 
  -7 -14   7       25.28        7.65    201.74 o 
  -6 -14   7      257.58       89.50    199.47 o 
  -5 -14   7     6942.08     6857.42    251.77 o 
  -4 -14   7     6552.20     6406.19    286.49 o 
  -3 -14   7      171.47      100.67    193.68 o 
  -2 -14   7      798.65      923.14    171.15 o 
  -1 -14   7     2627.40     2686.95    325.15 o 
   0 -14   7     3718.39     4526.00    333.83 o 
   1 -14   7     3662.10     3426.75    307.16 o 
   2 -14   7        7.32       27.28    242.05 o 
   3 -14   7        6.35       10.75    254.25 o 
   4 -14   7     3461.07     3249.19    321.22 o 
   5 -14   7       39.31        0.62    272.44 o 
   6 -14   7     2298.11     2326.05    341.48 o 
   7 -14   7        0.22      150.07    486.17 o 
   8 -14   7      309.25      714.58    485.55 o 
   9 -14   7      742.14       10.54    506.22 o 
  -8 -13   7       95.99        1.65    226.75 o 
  -7 -13   7     3642.80     4111.35    239.78 o 
  -6 -13   7     1310.81     1287.15    191.20 o 
  -5 -13   7      484.79      533.71    160.82 o 
  -4 -13   7     3465.29     3414.34    177.97 o 
  -3 -13   7      867.46      708.38    202.16 o 
  -2 -13   7     6349.88     5762.51    228.62 o 
  -1 -13   7     2495.97     2536.68    287.32 o 
   0 -13   7       94.17      146.55    227.37 o 
   1 -13   7     4767.42     5405.53    336.72 o 
   2 -13   7       36.95        2.89    231.10 o 
   3 -13   7     3403.59     3535.89    285.46 o 
   4 -13   7     1926.63     1661.08    255.49 o 
   5 -13   7        0.25        5.37    251.97 o 
   6 -13   7     1596.23     1753.27    313.36 o 
   7 -13   7      244.29      440.90    454.54 o 
   8 -13   7      886.66      752.82    481.00 o 
   9 -13   7      255.82       19.64    336.93 o 
  10 -13   7       83.98      498.16    541.98 o 
  -8 -12   7        1.32        8.68    216.01 o 
  -7 -12   7       21.36        2.69    183.35 o 
  -6 -12   7     6577.77     6278.65    225.72 o 
  -5 -12   7      286.83       12.82    149.86 o 
  -4 -12   7     4908.69     4961.94    181.07 o 
  -3 -12   7        8.36        0.21    112.24 o 
  -2 -12   7      515.39      559.96    152.75 o 
  -1 -12   7     5168.98     4846.19    310.26 o 
   0 -12   7     1196.93     1403.94    275.95 o 
   1 -12   7     1118.90     1363.22    246.19 o 
   2 -12   7        1.06       20.67    205.05 o 
   3 -12   7      121.62        0.21    206.29 o 
   4 -12   7        4.83        4.55    228.82 o 
   5 -12   7      978.17     1390.91    266.03 o 
   6 -12   7      239.39      260.03    254.45 o 
   7 -12   7      367.90      894.41    398.94 o 
   8 -12   7     1633.50     1666.45    471.49 o 
   9 -12   7      500.19      779.28    346.85 o 
  10 -12   7     3396.02     3829.82    650.50 o 
  -9 -11   7       37.71        0.00    250.53 o 
  -8 -11   7     3254.60     3467.67    266.65 o 
  -7 -11   7      691.64      472.53    184.17 o 
  -6 -11   7     3153.84     3456.51    205.05 o 
  -5 -11   7     1071.42     1079.20    149.86 o 
  -4 -11   7     1604.43     1540.36    141.80 o 
  -3 -11   7     2852.62     2692.53    140.97 o 
  -2 -11   7     2690.64     2751.44    162.06 o 
  -1 -11   7     4811.02     4596.07    133.53 o 
   0 -11   7       25.37      147.17    154.61 o 
   1 -11   7       23.62      222.83    173.01 o 
   2 -11   7     7326.48     6903.31    282.36 o 
   3 -11   7      589.03      472.32    209.18 o 
   4 -11   7      144.65       28.53    217.66 o 
   5 -11   7        7.77        0.21    213.11 o 
   6 -11   7     1394.40     1361.15    284.22 o 
   7 -11   7     5130.20     5696.36    345.40 o 
   8 -11   7      525.38      133.32    416.92 o 
   9 -11   7      691.32      432.63    321.22 o 
  10 -11   7      199.95      212.91    499.60 o 
  -9 -10   7      806.86      330.93    255.69 o 
  -8 -10   7       23.44        4.96    206.70 o 
  -7 -10   7      776.63      779.90    176.32 o 
  -6 -10   7        6.41        6.82    143.66 o 
  -5 -10   7     6034.45     5772.43    194.30 o 
  -4 -10   7       74.14       27.28    113.07 o 
  -3 -10   7       59.13       15.92    106.66 o 
  -2 -10   7      320.33      299.72     99.01 o 
  -1 -10   7      322.92      361.53    106.87 o 
   0 -10   7     1667.41     1559.38    181.07 o 
   1 -10   7     2026.42     2265.27    153.58 o 
   2 -10   7      645.77      632.72    161.23 o 
   3 -10   7       15.51       77.10    163.50 o 
   4 -10   7     2183.51     2450.89    167.02 o 
   5 -10   7     7529.94     7933.11    253.63 o 
   6 -10   7     1879.39     2132.36    198.23 o 
   7 -10   7      466.35      389.22    198.23 o 
   8 -10   7      117.96      122.58    276.16 o 
   9 -10   7      677.72      450.41    294.97 o 
  10 -10   7     2100.21     2983.37    526.48 o 
 -10  -9   7        0.63        0.00    313.36 o 
  -9  -9   7     4132.99     3942.27    310.26 o 
  -8  -9   7      919.59      673.44    206.29 o 
  -7  -9   7      424.44      143.66    159.78 o 
  -6  -9   7      326.37      365.66    142.21 o 
  -5  -9   7        3.01        6.41    115.75 o 
  -4  -9   7     1031.28     1037.45    119.68 o 
  -3  -9   7     4137.37     4008.00    122.78 o 
  -2  -9   7      143.93       19.02     77.72 o 
  -1  -9   7      960.89      809.45     86.61 o 
   0  -9   7       29.90      107.28    105.42 o 
   1  -9   7      721.07      607.30    107.28 o 
   2  -9   7     1554.71     1531.27    129.40 o 
   3  -9   7     1612.89     1554.42    141.80 o 
   4  -9   7       19.20        3.51    109.14 o 
   5  -9   7       11.85        7.85    124.23 o 
   6  -9   7     5584.67     5605.62    236.06 o 
   7  -9   7      210.06      167.43    198.23 o 
   8  -9   7     1879.42     2230.75    332.59 o 
   9  -9   7     2067.37     2252.67    460.54 o 
  10  -9   7     1413.68      410.10    531.44 o 
  11  -9   7     1734.21     2850.87    622.39 o 
 -10  -8   7       75.09      147.79    283.81 o 
  -9  -8   7     1040.86     1132.33    264.38 o 
  -8  -8   7       48.15        4.96    170.32 o 
  -7  -8   7     1464.08     1559.38    162.47 o 
  -6  -8   7     2982.21     2793.40    151.72 o 
  -5  -8   7     1238.22     1232.58    113.69 o 
  -4  -8   7      599.37      650.09    105.21 o 
  -3  -8   7     2119.88     2144.56    100.04 o 
  -2  -8   7      756.80      744.96     89.09 o 
  -1  -8   7        7.01        5.99     78.55 o 
   0  -8   7     5342.04     4662.84    130.22 o 
   1  -8   7      609.18      487.62     95.70 o 
   2  -8   7      959.53     1019.67    125.26 o 
   3  -8   7     1691.14     1876.67    132.08 o 
   4  -8   7     4536.59     4758.34    153.37 o 
   5  -8   7    20323.02    20305.82    288.97 o 
   6  -8   7     8419.12     8719.00    213.53 o 
   7  -8   7       10.47       71.11    145.93 o 
   8  -8   7        2.51       13.44    187.89 o 
   9  -8   7     2227.49     2160.68    436.77 o 
  10  -8   7     4583.06     5600.86    586.63 o 
  11  -8   7     1401.18     1137.08    534.74 o 
  12  -8   7      437.21        0.21    688.53 o 
 -10  -7   7      114.22        1.03    245.77 o 
  -9  -7   7      604.54      597.58    224.07 o 
  -8  -7   7      687.78      497.33    198.64 o 
  -7  -7   7       91.94        0.41    127.33 o 
  -6  -7   7       33.36       66.77    118.03 o 
  -5  -7   7      195.24        2.27     98.39 o 
  -4  -7   7     2812.62     2993.08    122.99 o 
  -3  -7   7     9938.82     9543.75    180.25 o 
  -2  -7   7      192.00      131.26     75.24 o 
  -1  -7   7      656.02      769.97     66.15 o 
   0  -7   7     3233.78     3283.71    119.27 o 
   1  -7   7       17.48        0.00     78.34 o 
   2  -7   7     4066.44     3636.97    134.15 o 
   3  -7   7     2241.94     2317.16    118.44 o 
   4  -7   7      204.35      268.10     89.71 o 
   5  -7   7       37.88        0.62     93.22 o 
   6  -7   7       29.25        8.68    134.98 o 
   7  -7   7     7226.99     7810.95    339.62 o 
   8  -7   7       13.27       26.46    180.87 o 
   9  -7   7     1983.80     2145.39    233.37 o 
  10  -7   7      184.64       62.63    314.19 o 
  11  -7   7      165.21        0.41    371.03 o 
  12  -7   7     3531.61     3080.93    759.64 o 
 -10  -6   7     2268.44     1828.92    270.37 o 
  -9  -6   7       60.41       88.68    208.77 o 
  -8  -6   7      706.03     1086.65    198.02 o 
  -7  -6   7      109.06       19.64    138.08 o 
  -6  -6   7      220.96      180.25    113.89 o 
  -5  -6   7    17265.54    17468.59    242.26 o 
  -4  -6   7     6753.85     6457.65    149.86 o 
  -3  -6   7      364.61      423.12     79.79 o 
  -2  -6   7    10368.86    10230.22    157.30 o 
  -1  -6   7      272.96      341.89     67.59 o 
   0  -6   7    49158.75    52234.84    565.13 o 
   1  -6   7     1875.88     1784.48     71.52 o 
   2  -6   7     7992.69     7964.32    231.92 o 
   3  -6   7     2215.65     2132.16    119.06 o 
   4  -6   7     2001.61     2169.57     97.77 o 
   5  -6   7    15037.52    15375.92    304.06 o 
   6  -6   7    11445.13    10618.41    325.56 o 
   7  -6   7      406.47      294.97    187.27 o 
   8  -6   7     2975.50     2933.96    181.07 o 
   9  -6   7       44.09       42.17    196.58 o 
  10  -6   7     8606.89     8964.98    431.81 o 
  11  -6   7     3762.20     4314.13    482.65 o 
  12  -6   7      742.33      198.44    434.08 o 
 -10  -5   7       78.14        0.00    311.92 o 
  -9  -5   7      706.46      702.59    214.15 o 
  -8  -5   7      501.48      312.54    177.97 o 
  -7  -5   7      827.31      831.78    158.13 o 
  -6  -5   7        8.11       78.96    103.35 o 
  -5  -5   7       16.83        2.07     87.23 o 
  -4  -5   7      346.51      491.54     82.48 o 
  -3  -5   7        9.25       30.39     67.59 o 
  -2  -5   7    24484.54    24418.21    263.55 o 
  -1  -5   7     9092.84     8665.46    132.29 o 
   0  -5   7     1000.09      762.74     68.83 o 
   1  -5   7    56101.76    58180.90    777.42 o 
   2  -5   7     3394.14     3692.16     82.06 o 
   3  -5   7    20775.11    21159.10    304.48 o 
   4  -5   7       11.96        3.31    110.79 o 
   5  -5   7     1400.76     1704.90    130.43 o 
   6  -5   7     6232.42     6403.70    278.43 o 
   7  -5   7      596.64      671.38    128.16 o 
   8  -5   7     2576.57     2675.17    195.75 o 
   9  -5   7        3.67       32.87    195.75 o 
  10  -5   7       58.54        8.68    294.76 o 
  11  -5   7      266.71      690.39    362.15 o 
  12  -5   7      355.40      620.73    425.60 o 
 -11  -4   7      412.25      288.56    358.43 o 
 -10  -4   7       48.53        3.31    294.35 o 
  -9  -4   7     4776.86     4159.31    320.39 o 
  -8  -4   7      532.02      245.98    170.32 o 
  -7  -4   7       53.45        7.65    144.49 o 
  -6  -4   7     4301.96     4144.22    141.80 o 
  -5  -4   7       64.30       20.88     85.78 o 
  -4  -4   7    32359.75    31310.56    335.69 o 
  -3  -4   7      891.46      839.01     80.61 o 
  -2  -4   7     1392.42     1297.48     93.64 o 
  -1  -4   7    19050.99    20079.27    229.86 o 
   0  -4   7     6381.25     6741.25     93.64 o 
   1  -4   7    45520.21    44073.53    487.00 o 
   2  -4   7      130.46      269.13     77.93 o 
   3  -4   7     7145.20     7945.10    293.73 o 
   4  -4   7    16060.49    15678.74    243.50 o 
   5  -4   7     2295.84     1857.03    117.82 o 
   6  -4   7    26126.37    26090.45    350.98 o 
   7  -4   7      413.81      285.05    110.17 o 
   8  -4   7     1067.04      738.14    192.65 o 
   9  -4   7     3457.15     3926.56    266.24 o 
  10  -4   7     1775.13     1570.33    337.55 o 
  11  -4   7     3666.92     4367.46    436.97 o 
  12  -4   7     1144.82      427.05    401.83 o 
 -11  -3   7       67.13        0.00    345.20 o 
 -10  -3   7      113.46        3.72    285.67 o 
  -9  -3   7      274.00        0.41    244.12 o 
  -8  -3   7     1933.32     1969.07    265.00 o 
  -7  -3   7       11.61       13.85    142.01 o 
  -6  -3   7     3475.32     3461.47    156.48 o 
  -5  -3   7      955.98     1303.06    103.15 o 
  -4  -3   7     1795.51     1964.93     98.39 o 
  -3  -3   7     8588.30     9021.20    150.69 o 
  -2  -3   7     3521.09     3490.41    100.25 o 
  -1  -3   7    52002.28    54583.41    606.68 o 
   0  -3   7    12921.92    12878.72     97.36 o 
   1  -3   7    11638.20    11157.70    156.89 o 
   2  -3   7    38062.67    39652.32    660.83 o 
   3  -3   7      284.70      136.63     68.42 o 
   4  -3   7       90.24      316.46    103.15 o 
   5  -3   7      442.85      383.02     98.60 o 
   6  -3   7     3350.65     3250.01    145.31 o 
   7  -3   7     6418.82     6128.17    207.94 o 
   8  -3   7       39.81       33.90    147.79 o 
   9  -3   7     1244.60     1238.78    208.98 o 
  10  -3   7      385.84       45.68    225.72 o 
  11  -3   7      152.65      583.53    322.05 o 
  12  -3   7      169.14      328.66    387.98 o 
 -11  -2   7      608.77       90.12    335.07 o 
 -10  -2   7     6382.30     5895.63    449.38 o 
  -9  -2   7       77.08       11.16    244.53 o 
  -8  -2   7     2356.10     2528.00    276.78 o 
  -7  -2   7     1320.21     1296.04    168.67 o 
  -6  -2   7     3316.17     3337.24    177.56 o 
  -5  -2   7    25827.56    26032.57    303.65 o 
  -4  -2   7      145.42       44.03     66.97 o 
  -3  -2   7     2714.58     2595.17     83.51 o 
  -2  -2   7     8846.25     9166.10    144.69 o 
  -1  -2   7    21225.94    19239.85    259.83 o 
   0  -2   7    39252.45    38647.95    304.68 o 
   1  -2   7      138.74       62.01     75.45 o 
   2  -2   7    17744.14    17643.26    210.22 o 
   3  -2   7     1439.47     1309.47     65.94 o 
   4  -2   7    13913.18    14082.57    305.51 o 
   5  -2   7    16663.78    16763.11    251.77 o 
   6  -2   7     5997.49     5520.87    140.77 o 
   7  -2   7      605.07      510.15    132.50 o 
   8  -2   7     1401.97     1528.37    179.21 o 
   9  -2   7      750.33      678.61    210.43 o 
  10  -2   7     5196.06     4667.39    269.54 o 
  11  -2   7      452.07      536.60    322.05 o 
  12  -2   7      716.89       65.32    348.92 o 
  13  -2   7      380.24      869.61    472.32 o 
 -11  -1   7        3.39        7.85    339.20 o 
 -10  -1   7      453.52      143.87    295.59 o 
  -9  -1   7     1151.49      786.51    285.46 o 
  -8  -1   7      909.69     1312.57    260.24 o 
  -7  -1   7     1252.21     1740.66    225.51 o 
  -6  -1   7      303.05       17.98    119.06 o 
  -5  -1   7      876.31      964.07     99.63 o 
  -4  -1   7     1421.42     1423.16     92.19 o 
  -3  -1   7     1333.79     1034.97     94.05 o 
  -2  -1   7      511.37      640.99     66.56 o 
  -1  -1   7      751.52      787.96     81.44 o 
   0  -1   7      368.60      310.88     42.37 o 
   1  -1   7      345.50      401.42     62.63 o 
   2  -1   7    39242.08    41215.84    529.78 o 
   3  -1   7     9492.24     8755.17    113.69 o 
   4  -1   7      413.43      664.97    119.48 o 
   5  -1   7      447.34      284.84     88.68 o 
   6  -1   7      767.93      918.39    113.69 o 
   7  -1   7     1456.50     1444.66    163.09 o 
   8  -1   7       61.69       56.22    149.03 o 
   9  -1   7      730.70      863.20    227.17 o 
  10  -1   7      565.61      288.35    223.03 o 
  11  -1   7        0.82      183.55    322.05 o 
  12  -1   7       28.88        4.34    336.93 o 
  13  -1   7      202.55        4.13    418.99 o 
 -11   0   7      157.14      283.39    360.08 o 
 -10   0   7     4206.09     4292.63    366.90 o 
  -9   0   7     3480.67     3612.16    307.58 o 
  -8   0   7        7.52        0.41    218.28 o 
  -7   0   7     1709.73     1416.34    212.91 o 
  -6   0   7     2972.04     2699.77    179.42 o 
  -5   0   7     7709.05     7131.30    204.22 o 
  -4   0   7    11871.35    11710.22    168.88 o 
  -3   0   7     2482.53     2242.33     85.37 o 
  -2   0   7     1968.21     1825.41     79.37 o 
  -1   0   7     9927.78    10511.96    152.75 o 
   0   0   7    22558.39    23706.31    215.59 o 
   1   0   7     2838.23     2871.75     62.22 o 
   2   0   7     1147.15     1191.03     64.29 o 
   3   0   7       12.40        8.06     78.55 o 
   4   0   7     2915.07     2533.58     89.09 o 
   5   0   7     9451.01     9310.80    239.36 o 
   6   0   7    12016.91    11439.03    221.17 o 
   7   0   7     2745.82     2648.50    183.35 o 
   8   0   7      115.08       15.09    152.55 o 
   9   0   7     4204.65     4356.50    240.40 o 
  10   0   7      354.59       62.63    198.02 o 
  11   0   7     3101.38     3774.42    389.22 o 
  12   0   7      285.94        5.17    347.26 o 
  13   0   7       11.74        0.41    421.26 o 
 -11   1   7     2519.23     2618.74    415.27 o 
 -10   1   7       93.58        4.55    301.38 o 
  -9   1   7     3593.84     3854.83    313.16 o 
  -8   1   7     2146.38     2791.34    339.62 o 
  -7   1   7      458.55      278.64    221.17 o 
  -6   1   7      764.26      794.99    197.61 o 
  -5   1   7       40.37       53.74    103.56 o 
  -4   1   7     4645.05     4333.97    111.41 o 
  -3   1   7       18.84       21.91     52.09 o 
  -2   1   7     3568.28     3813.49    111.41 o 
  -1   1   7       26.34       49.40     58.70 o 
   0   1   7      391.32      293.93     33.49 o 
   1   1   7       25.84        1.65     28.94 o 
   2   1   7      463.15      650.91     74.62 o 
   3   1   7        0.94       23.15     85.99 o 
   4   1   7      687.60      747.44    113.48 o 
   5   1   7     9831.60    10138.03    165.78 o 
   6   1   7        0.53       53.95    115.13 o 
   7   1   7      863.89      608.54    144.69 o 
   8   1   7      132.82       15.30    156.48 o 
   9   1   7      980.64      868.78    200.50 o 
  10   1   7     1435.31     1316.91    233.16 o 
  11   1   7      273.56        8.89    239.16 o 
  12   1   7     3199.75     3276.68    450.82 o 
  13   1   7       43.79       10.13    397.91 o 
 -11   2   7     1234.07     1269.17    356.57 o 
 -10   2   7     2428.86     2095.78    313.16 o 
  -9   2   7      567.51      442.55    297.24 o 
  -8   2   7     1368.13     1461.81    299.31 o 
  -7   2   7      421.35      400.39    224.48 o 
  -6   2   7     6502.53     6290.84    290.21 o 
  -5   2   7     3456.30     3094.57    127.74 o 
  -4   2   7     1270.02     1387.19     94.05 o 
  -3   2   7      229.18      180.87     66.56 o 
  -2   2   7     3112.95     3178.49     89.50 o 
  -1   2   7     3440.49     3069.56     79.58 o 
   0   2   7       12.66       81.44     42.37 o 
   1   2   7     2019.65     2008.75     45.89 o 
   2   2   7     4812.37     4136.98     45.47 o 
   3   2   7      425.41      771.01    139.73 o 
   4   2   7      337.89      261.07     82.27 o 
   5   2   7    13406.67    13322.10    193.89 o 
   6   2   7      478.97      467.77    143.87 o 
   7   2   7     2386.28     2665.66    182.73 o 
   8   2   7       12.71       29.56    156.89 o 
   9   2   7     1134.53     1452.93    237.30 o 
  10   2   7     6799.85     6613.72    300.34 o 
  11   2   7      759.61      841.08    256.52 o 
  12   2   7      771.67     1217.49    379.30 o 
  13   2   7      709.79       16.74    378.68 o 
 -11   3   7       51.38        1.45    339.20 o 
 -10   3   7      277.89       84.13    298.89 o 
  -9   3   7       77.03        6.82    294.35 o 
  -8   3   7     1439.04     1330.56    290.01 o 
  -7   3   7      797.15      914.67    237.92 o 
  -6   3   7      903.79     1042.41    183.55 o 
  -5   3   7       95.12       64.49    133.32 o 
  -4   3   7       13.15       25.84     88.68 o 
  -3   3   7     3155.62     3567.51    110.38 o 
  -2   3   7      294.11      434.29     91.78 o 
  -1   3   7     1683.30     1892.79     43.82 o 
   0   3   7     3190.88     3252.70     56.84 o 
   1   3   7        2.84       73.38     57.67 o 
   2   3   7      640.43      307.78     60.77 o 
   3   3   7      741.50      691.01     54.78 o 
   4   3   7      106.79       95.08    129.81 o 
   5   3   7       84.36       75.45     73.38 o 
   6   3   7        4.40       14.47    121.13 o 
   7   3   7      661.11      477.07    135.18 o 
   8   3   7     3399.79     3614.23    203.81 o 
   9   3   7       14.67       66.15    176.11 o 
  10   3   7      663.75      162.26    206.08 o 
  11   3   7      371.14      165.16    257.35 o 
  12   3   7        5.26       17.16    332.79 o 
  13   3   7     1619.34     2102.60    457.44 o 
 -11   4   7       57.49        1.03    340.86 o 
 -10   4   7     3480.11     4031.77    435.94 o 
  -9   4   7      120.62       65.32    308.20 o 
  -8   4   7     1976.46     1232.17    273.68 o 
  -7   4   7       76.24       62.01    178.80 o 
  -6   4   7     1741.16     1583.56    185.00 o 
  -5   4   7     9112.58     8592.29    258.59 o 
  -4   4   7    16629.10    15955.72    327.42 o 
  -3   4   7      484.27      572.98    109.55 o 
  -2   4   7     1271.75     1419.03     78.96 o 
  -1   4   7    25048.67    25753.31    293.11 o 
   0   4   7    50240.26    52053.14    358.22 o 
   1   4   7    31207.44    32719.46    251.15 o 
   2   4   7        5.15       16.74     37.21 o 
   3   4   7     4252.68     3942.06     63.25 o 
   4   4   7     4288.74     3857.93    112.24 o 
   5   4   7     7068.05     6913.44    130.02 o 
   6   4   7    21000.32    20633.45    371.24 o 
   7   4   7     4601.83     4195.48    191.62 o 
   8   4   7      317.25      304.48    176.73 o 
   9   4   7    11645.44    11428.69    336.51 o 
  10   4   7     1187.22      966.55    235.64 o 
  11   4   7     7101.13     7242.51    338.58 o 
  12   4   7        6.97        1.86    349.95 o 
 -11   5   7      143.86        5.99    595.52 o 
 -10   5   7       11.70        4.96    342.30 o 
  -9   5   7        7.99      276.57    298.89 o 
  -8   5   7      427.26      498.36    223.86 o 
  -7   5   7      697.47      529.99    190.37 o 
  -6   5   7        3.52       18.81    153.99 o 
  -5   5   7     1265.48     1367.56    181.90 o 
  -4   5   7     2844.25     2824.82    175.49 o 
  -3   5   7    12479.44    12097.17    235.02 o 
  -2   5   7        7.56      113.07     70.49 o 
  -1   5   7    17598.39    20212.18    199.47 o 
   0   5   7      915.35      865.47     54.57 o 
   1   5   7     1644.61     2243.78    124.02 o 
   2   5   7    48357.49    50725.48    334.03 o 
   3   5   7      947.38     1074.66     67.80 o 
   4   5   7     1001.47      951.25     48.37 o 
   5   5   7       46.46       18.19     81.23 o 
   6   5   7     3020.15     2659.87    179.42 o 
   7   5   7     7655.16     7673.28    234.61 o 
   8   5   7     2764.50     2315.71    210.22 o 
   9   5   7      470.95      172.39    185.00 o 
  10   5   7     3435.96     3068.53    268.10 o 
  11   5   7      390.73      120.30    236.47 o 
  12   5   7     1396.49     1070.52    301.17 o 
 -11   6   7     2621.70     1653.22    684.81 o 
 -10   6   7      145.07        4.55    526.48 o 
  -9   6   7     2056.95     1750.99    373.93 o 
  -8   6   7      535.01      543.43    220.97 o 
  -7   6   7       10.07       21.08    183.55 o 
  -6   6   7     3745.37     3295.90    212.91 o 
  -5   6   7      635.34      517.17    159.99 o 
  -4   6   7     4933.41     4756.06    217.87 o 
  -3   6   7      803.09      848.94    115.34 o 
  -2   6   7      330.23      189.55     68.21 o 
  -1   6   7     9160.73    10406.54    143.45 o 
   0   6   7    40650.82    42747.11    380.54 o 
   1   6   7      392.86      575.67     46.30 o 
   2   6   7      510.31      427.67     51.47 o 
   3   6   7    13332.71    13664.41    193.48 o 
   4   6   7    14815.90    15034.65    152.96 o 
   5   6   7    31214.74    31794.25    292.07 o 
   6   6   7       45.65       96.74    131.05 o 
   7   6   7     1910.28     2086.68    173.22 o 
   8   6   7     2161.23     2340.31    220.55 o 
   9   6   7     1868.45     2325.43    242.46 o 
  10   6   7     2188.20     2324.19    293.11 o 
  11   6   7     2291.27     2687.36    301.38 o 
  12   6   7      792.94      591.79    316.67 o 
 -11   7   7        0.73        5.17    614.33 o 
 -10   7   7     1631.67      800.57    633.34 o 
  -9   7   7        7.91        9.72    340.03 o 
  -8   7   7     2703.96     2243.16    330.73 o 
  -7   7   7     1600.89     1911.81    229.03 o 
  -6   7   7       82.68        3.93    167.84 o 
  -5   7   7        0.72        4.75    133.32 o 
  -4   7   7       77.12       39.07    132.70 o 
  -3   7   7      678.45      460.95    115.75 o 
  -2   7   7    16195.10    16775.31    203.19 o 
  -1   7   7     2373.40     2551.77     90.54 o 
   0   7   7      352.74      337.34     74.41 o 
   1   7   7     1601.91     1702.42     66.56 o 
   2   7   7     6042.11     5635.38    134.77 o 
   3   7   7    10263.26    10658.72    138.91 o 
   4   7   7     2306.10     2237.99     82.48 o 
   5   7   7     1122.54     1183.38     76.89 o 
   6   7   7      100.80       48.37     71.31 o 
   7   7   7     2043.07     1769.18    198.85 o 
   8   7   7     5114.35     5224.66    246.39 o 
   9   7   7       81.73       13.64    198.02 o 
  10   7   7       28.42        4.34    228.20 o 
  11   7   7        0.62        1.45    249.91 o 
  12   7   7      263.69        0.62    299.72 o 
 -10   8   7     3906.75     2899.44    667.24 o 
  -9   8   7       69.77      411.34    361.11 o 
  -8   8   7      289.33       38.24    284.01 o 
  -7   8   7     2793.33     3151.42    344.78 o 
  -6   8   7     1215.58      674.89    236.06 o 
  -5   8   7    13183.58    12891.95    441.73 o 
  -4   8   7     8592.58     8150.98    255.28 o 
  -3   8   7    10121.82    10123.14    220.14 o 
  -2   8   7     2953.82     2882.08    122.16 o 
  -1   8   7       87.65        4.55     78.55 o 
   0   8   7    30421.22    30497.80    392.12 o 
   1   8   7    12626.52    12972.98    155.44 o 
   2   8   7     6085.98     6090.75    134.56 o 
   3   8   7     4634.67     4316.61     90.54 o 
   4   8   7       96.86       27.70     59.32 o 
   5   8   7    14911.47    14415.36    175.29 o 
   6   8   7     5727.07     5288.95    141.39 o 
   7   8   7     3055.86     2797.75    164.74 o 
   8   8   7     2172.87     2338.24    231.30 o 
   9   8   7      488.75      547.15    218.69 o 
  10   8   7     4198.56     3772.36    279.46 o 
  11   8   7     4361.16     4146.49    324.73 o 
  12   8   7      101.01        1.24    303.86 o 
 -10   9   7      867.02        7.03    592.62 o 
  -9   9   7     3214.25     2346.92    375.79 o 
  -8   9   7     3490.87     2998.87    366.49 o 
  -7   9   7     1115.17     1227.00    288.56 o 
  -6   9   7     1632.25     1511.63    262.51 o 
  -5   9   7      120.96       58.50    195.54 o 
  -4   9   7     7553.70     7240.44    265.62 o 
  -3   9   7     8849.35     8888.29    271.61 o 
  -2   9   7      578.65      499.81    128.78 o 
  -1   9   7     1960.56     2036.87     86.40 o 
   0   9   7      486.59      535.36     63.66 o 
   1   9   7     1235.87     1070.32    101.49 o 
   2   9   7     1909.44     2157.58     87.23 o 
   3   9   7     2660.67     2474.25     90.74 o 
   4   9   7     1112.14     1103.80     73.59 o 
   5   9   7     2103.73     2254.73    124.44 o 
   6   9   7     2194.57     1912.22    122.58 o 
   7   9   7        1.05        7.65     95.50 o 
   8   9   7      663.82      282.98    196.58 o 
   9   9   7     2255.80     2671.04    277.40 o 
  10   9   7      270.44       32.25    246.19 o 
  11   9   7      905.18      895.24    288.35 o 
  12   9   7      770.05      715.40    395.22 o 
 -10  10   7      100.26        2.69    409.48 o 
  -9  10   7     2111.05     1788.41    368.55 o 
  -8  10   7      124.42      727.60    331.35 o 
  -7  10   7      559.37      474.59    291.04 o 
  -6  10   7     5697.69     5652.95    375.17 o 
  -5  10   7     2505.39     2723.74    314.81 o 
  -4  10   7     1656.23     1942.40    208.77 o 
  -3  10   7      208.21      359.25    150.27 o 
  -2  10   7     1282.62     1367.97    211.25 o 
  -1  10   7    15935.67    15148.34    371.86 o 
   0  10   7      882.18     1036.42    106.45 o 
   1  10   7     8220.69     7099.27    172.18 o 
   2  10   7     4061.17     4002.83    136.63 o 
   3  10   7      439.56      484.93     70.69 o 
   4  10   7     9784.45     9742.81    176.73 o 
   5  10   7      200.10       16.33     80.20 o 
   6  10   7     1459.92     1518.66    125.68 o 
   7  10   7     3724.27     3979.27    150.07 o 
   8  10   7      728.60      815.45    160.40 o 
   9  10   7      669.18      349.54    229.86 o 
  10  10   7      381.05      301.58    249.49 o 
  11  10   7        0.54        1.65    260.24 o 
 -10  11   7       74.12      626.31    434.29 o 
  -9  11   7      161.59        0.41    343.34 o 
  -8  11   7     2494.47     2416.79    399.56 o 
  -7  11   7     1740.61     2160.06    345.20 o 
  -6  11   7        6.02       15.30    256.52 o 
  -5  11   7     1693.72     2107.35    244.74 o 
  -4  11   7      799.73      776.18    191.20 o 
  -3  11   7      800.65      767.91    171.36 o 
  -2  11   7     5653.66     5658.95    256.31 o 
  -1  11   7      411.12      245.77    138.08 o 
   0  11   7     1030.35     1129.64    166.81 o 
   1  11   7       71.71       87.85     83.10 o 
   2  11   7     1360.70     1309.89     92.40 o 
   3  11   7      124.56       76.89     81.65 o 
   4  11   7     1851.04     2091.64    109.14 o 
   5  11   7     2274.48     2252.46    120.51 o 
   6  11   7      977.29      886.76    118.86 o 
   7  11   7      871.42      932.65    124.23 o 
   8  11   7     1309.08     1605.68    145.73 o 
   9  11   7      329.53      323.29    179.83 o 
  10  11   7      593.32      324.73    267.89 o 
  11  11   7        4.50        0.83    291.87 o 
  -9  12   7      675.01        2.07    378.48 o 
  -8  12   7      819.80      573.19    327.21 o 
  -7  12   7        3.63       17.16    301.58 o 
  -6  12   7      453.14      513.25    296.21 o 
  -5  12   7     6595.46     6212.50    304.27 o 
  -4  12   7     1627.51     1429.15    217.25 o 
  -3  12   7     1454.36     1618.50    235.64 o 
  -2  12   7      947.15     1208.19    254.87 o 
  -1  12   7        8.77       33.90    144.90 o 
   0  12   7     6122.07     6367.12    281.94 o 
   1  12   7      112.40       75.03     92.40 o 
   2  12   7      267.83      372.07     99.42 o 
   3  12   7        9.17      291.45     88.88 o 
   4  12   7       64.07       52.50    113.07 o 
   5  12   7     6335.03     6088.69    182.31 o 
   6  12   7     1487.57     1768.15    154.61 o 
   7  12   7      282.87      176.94    119.48 o 
   8  12   7      603.52      464.05    142.01 o 
   9  12   7        2.14        1.45    188.31 o 
  10  12   7     2443.87     2887.04    263.75 o 
  11  12   7     2028.48     2762.61    367.93 o 
  -9  13   7      107.12        0.00    392.53 o 
  -8  13   7       47.90        0.21    339.20 o 
  -7  13   7     4738.85     5114.07    403.90 o 
  -6  13   7     2825.63     3297.97    319.36 o 
  -5  13   7      392.17       34.73    215.80 o 
  -4  13   7      461.28      268.92    213.11 o 
  -3  13   7       50.07       94.46    211.87 o 
  -2  13   7     6043.31     6066.16    331.14 o 
  -1  13   7     7641.25     7597.01    327.42 o 
   0  13   7        4.12        0.21    160.61 o 
   1  13   7     3051.69     2701.42    125.88 o 
   2  13   7     5940.78     5838.57    167.02 o 
   3  13   7       88.69        0.62    105.21 o 
   4  13   7      701.56      653.81    125.47 o 
   5  13   7        1.04      117.41    130.22 o 
   6  13   7      206.08       32.87    118.23 o 
   7  13   7     2033.60     2318.81    158.13 o 
   8  13   7     1179.10     1322.29    174.46 o 
   9  13   7     1283.84      870.85    238.12 o 
  10  13   7      290.03        4.55    226.96 o 
  -8  14   7      349.02      221.79    364.21 o 
  -7  14   7       15.46        1.24    349.74 o 
  -6  14   7     2952.77     3280.40    312.74 o 
  -5  14   7     1335.20     1348.75    269.96 o 
  -4  14   7     3220.51     3356.05    276.98 o 
  -3  14   7        4.04        2.69    258.38 o 
  -2  14   7      144.33        1.03    216.63 o 
  -1  14   7     6335.27     6561.42    387.16 o 
   0  14   7      235.88      210.63    175.08 o 
   1  14   7     2077.01     2140.42    134.77 o 
   2  14   7        0.78       28.11    101.08 o 
   3  14   7     1213.08     1142.25    134.56 o 
   4  14   7     1287.70     1366.11    201.74 o 
   5  14   7      448.60      415.68    138.91 o 
   6  14   7     1507.97     1561.86    152.13 o 
   7  14   7       61.15        5.58    140.77 o 
   8  14   7     1624.38     1677.20    176.11 o 
   9  14   7     1346.10     1419.44    266.44 o 
  10  14   7      481.84        3.51    256.93 o 
  -8  15   7     1161.76     1254.70    434.49 o 
  -7  15   7      118.52       33.90    358.43 o 
  -6  15   7     2219.34     2192.31    331.97 o 
  -5  15   7      136.43      100.04    251.56 o 
  -4  15   7      533.92      354.50    240.40 o 
  -3  15   7     1183.62     1390.91    316.05 o 
  -2  15   7     1428.40     1574.47    286.70 o 
  -1  15   7      994.04     1422.33    289.59 o 
   0  15   7      362.41      219.31    179.21 o 
   1  15   7       69.52       66.77    143.04 o 
   2  15   7     5428.20     4997.29    173.22 o 
   3  15   7     2617.14     3069.97    163.71 o 
   4  15   7     1086.76     1260.90    149.45 o 
   5  15   7      578.15      459.09    157.51 o 
   6  15   7      364.73       25.63    134.98 o 
   7  15   7     1516.03     1477.94    153.99 o 
   8  15   7     2407.38     2704.11    202.78 o 
   9  15   7     1115.39     1521.14    208.56 o 
  -7  16   7      312.20      226.96    318.95 o 
  -6  16   7      774.94      327.83    299.51 o 
  -5  16   7     4661.48     4511.95    341.89 o 
  -4  16   7      883.80     1351.43    332.59 o 
  -3  16   7      852.58      704.66    302.82 o 
  -2  16   7       86.43      129.60    230.27 o 
  -1  16   7      218.53      233.78    276.57 o 
   0  16   7     3251.83     3100.77    255.90 o 
   1  16   7      622.63      672.00    164.95 o 
   2  16   7        6.13        2.27    155.86 o 
   3  16   7      331.86      268.10    150.69 o 
   4  16   7      108.77       96.12    149.65 o 
   5  16   7     8206.29     8632.60    318.32 o 
   6  16   7      181.55      112.45    165.36 o 
   7  16   7      112.62       77.93    156.06 o 
   8  16   7      134.06       42.58    165.16 o 
   9  16   7       46.98        3.72    176.73 o 
  -7  17   7      581.53        2.89    340.86 o 
  -6  17   7      235.57      369.17    325.97 o 
  -5  17   7        5.11        4.34    271.40 o 
  -4  17   7      775.26     1572.40    381.58 o 
  -3  17   7     1220.47     1151.34    332.79 o 
  -2  17   7     5020.70     4980.54    383.23 o 
  -1  17   7      595.95      680.06    280.70 o 
   0  17   7       24.06        1.24    266.44 o 
   1  17   7     1369.23     1525.48    253.83 o 
   2  17   7       64.10        8.47    165.36 o 
   3  17   7     4963.26     4473.08    199.26 o 
   4  17   7     1859.14     1915.32    194.92 o 
   5  17   7      883.20      839.63    179.63 o 
   6  17   7     5119.10     4751.72    229.44 o 
   7  17   7      853.87      501.26    167.84 o 
   8  17   7     2599.15     2948.85    243.08 o 
  -6  18   7      236.70      464.26    362.97 o 
  -5  18   7      567.09      780.10    310.68 o 
  -4  18   7      217.71        0.21    362.97 o 
  -3  18   7      216.49      256.93    341.06 o 
  -2  18   7      960.89     1168.71    331.55 o 
  -1  18   7     2314.78     2297.11    358.01 o 
   0  18   7     2215.85     2383.92    384.06 o 
   1  18   7     5270.92     4850.53    293.31 o 
   2  18   7      111.72       85.78    206.50 o 
   3  18   7      110.22       36.59    211.25 o 
   4  18   7     3467.78     3547.67    218.28 o 
   5  18   7      103.92       39.48    188.93 o 
   6  18   7     1421.44     1412.20    212.91 o 
   7  18   7        4.57       47.13    178.18 o 
  -5  19   7       14.93        0.62    312.12 o 
  -4  19   7      258.08       12.61    364.83 o 
  -3  19   7     1302.30     2131.12    386.95 o 
  -2  19   7      546.70      762.12    374.34 o 
  -1  19   7     1143.04     1042.20    378.27 o 
   0  19   7        7.11        6.82    328.45 o 
   1  19   7     1024.06     1297.48    288.97 o 
   2  19   7     4486.41     4083.65    273.47 o 
   3  19   7      978.13     1188.34    250.94 o 
   4  19   7     2367.44     2339.48    284.43 o 
   5  19   7       60.66        1.24    200.50 o 
   6  19   7      409.08       87.44    219.11 o 
  -4  20   7       36.75       14.26    419.82 o 
  -3  20   7      451.74      445.03    373.10 o 
  -2  20   7      596.55      773.49    385.50 o 
  -1  20   7        0.79      589.52    384.47 o 
   0  20   7     3842.06     3525.14    449.38 o 
   1  20   7        1.77      333.21    377.24 o 
   2  20   7        1.71      201.54    372.27 o 
   3  20   7       11.45        0.21    253.63 o 
   4  20   7      259.89      174.46    269.13 o 
   5  20   7     2565.65     2461.85    323.70 o 
  -3  21   7       80.34        1.24    428.29 o 
  -2  21   7     5650.69     5702.98    508.29 o 
  -1  21   7     1766.74     1728.26    435.53 o 
   0  21   7      228.75      115.96    394.39 o 
   1  21   7     1989.38     1207.15    694.73 o 
   2  21   7      121.82        8.06    378.68 o 
   3  21   7     2615.22     2275.40    415.48 o 
   4  21   7     1203.60      962.00    304.48 o 
   0  22   7       45.74       15.71    427.88 o 
   1  22   7      642.98      754.26    664.55 o 
   1 -20   8      162.88        0.00    399.35 o 
   2 -20   8      105.14        0.00    601.72 o 
  -2 -19   8        1.10        0.21    422.71 o 
  -1 -19   8     1427.22     1628.62    440.28 o 
   0 -19   8       72.11        7.23    378.89 o 
   1 -19   8      750.66      639.96    420.23 o 
   2 -19   8     3051.50     4454.89    514.28 o 
   3 -19   8      303.45      454.75    411.76 o 
   4 -19   8     1922.18      858.44    431.19 o 
   5 -19   8       79.28      544.87    634.17 o 
  -4 -18   8      761.39      562.65    434.08 o 
  -3 -18   8       47.67        0.00    378.48 o 
  -2 -18   8      172.45        3.51    376.00 o 
  -1 -18   8       44.53        0.21    359.87 o 
   0 -18   8      265.97      499.81    353.67 o 
   1 -18   8     1528.80     1767.12    403.49 o 
   2 -18   8       19.70       13.64    359.25 o 
   3 -18   8      405.52       36.59    372.48 o 
   4 -18   8        4.35        0.41    363.18 o 
   5 -18   8     2187.93     2654.09    482.65 o 
   6 -18   8      537.74      600.27    655.67 o 
  -5 -17   8      202.00        1.03    298.89 o 
  -4 -17   8     1029.91      551.07    397.70 o 
  -3 -17   8       38.82        5.17    352.22 o 
  -2 -17   8     5465.68     5561.80    395.84 o 
  -1 -17   8      140.15      158.54    325.77 o 
   0 -17   8       15.42       22.53    335.89 o 
   1 -17   8      793.14      948.77    353.46 o 
   2 -17   8      212.49      247.22    340.24 o 
   3 -17   8     6260.24     5894.80    434.29 o 
   4 -17   8      905.45     1127.57    359.25 o 
   5 -17   8       80.42        1.03    355.95 o 
   6 -17   8     1326.82     1793.99    606.68 o 
   7 -17   8      164.16      586.01    579.81 o 
  -6 -16   8     1322.05     1266.27    318.12 o 
  -5 -16   8       16.92      104.18    278.84 o 
  -4 -16   8     1586.43     1890.73    275.12 o 
  -3 -16   8     3969.80     3773.39    416.51 o 
  -2 -16   8      238.69        0.21    310.68 o 
  -1 -16   8     8758.63     8392.41    449.58 o 
   0 -16   8      278.50      568.64    309.64 o 
   1 -16   8     3738.72     3647.92    413.00 o 
   2 -16   8     3209.62     3495.58    362.15 o 
   3 -16   8      350.32      225.51    313.98 o 
   4 -16   8     5417.15     5347.03    408.24 o 
   5 -16   8      179.35       40.10    322.05 o 
   6 -16   8     1432.69     1172.63    371.24 o 
   7 -16   8      335.36       22.32    490.30 o 
   8 -16   8        1.86        5.17    595.52 o 
  -6 -15   8     3731.11     3555.94    263.75 o 
  -5 -15   8        1.86        2.89    253.21 o 
  -4 -15   8      326.72      282.77    244.12 o 
  -3 -15   8     6732.86     6576.51    268.92 o 
  -2 -15   8      413.73      609.78    303.03 o 
  -1 -15   8     4654.54     4653.12    358.22 o 
   0 -15   8      337.71       43.41    278.43 o 
   1 -15   8     1573.54     1487.24    321.84 o 
   2 -15   8    14753.04    14784.74    530.20 o 
   3 -15   8      166.51       34.52    279.05 o 
   4 -15   8     4356.52     4317.44    364.83 o 
   5 -15   8      187.69       23.98    307.37 o 
   6 -15   8       31.81        0.21    321.22 o 
   7 -15   8     5342.76     4826.14    609.36 o 
   8 -15   8        9.61        2.27    595.72 o 
   9 -15   8     1292.16      435.53    643.06 o 
  -7 -14   8       57.52        2.27    220.14 o 
  -6 -14   8      418.41      333.21    214.77 o 
  -5 -14   8     6898.82     6265.42    245.36 o 
  -4 -14   8       78.16       30.18    210.63 o 
  -3 -14   8     1429.02     1253.04    222.00 o 
  -2 -14   8       30.26        3.31    255.49 o 
  -1 -14   8      949.26      627.97    269.34 o 
   0 -14   8    10720.83    10978.49    431.60 o 
   1 -14   8     1686.34     2168.54    310.06 o 
   2 -14   8      243.53      307.16    251.15 o 
   3 -14   8      795.66      734.83    296.83 o 
   4 -14   8      112.94      202.78    263.96 o 
   5 -14   8     9369.03     9462.52    448.14 o 
   6 -14   8     1915.79     2056.30    343.75 o 
   7 -14   8       90.72        8.27    470.67 o 
   8 -14   8        0.35       10.34    583.94 o 
   9 -14   8      374.13      927.69    573.19 o 
  -8 -13   8     1090.33     1587.08    267.68 o 
  -7 -13   8     2559.01     2877.95    247.84 o 
  -6 -13   8      473.13      438.42    186.45 o 
  -5 -13   8      434.71      149.24    164.33 o 
  -4 -13   8      716.45     1111.24    156.27 o 
  -3 -13   8     6132.89     5642.21    251.56 o 
  -2 -13   8    14250.13    14795.49    327.83 o 
  -1 -13   8     1688.75     2203.06    291.66 o 
   0 -13   8      251.79      294.35    233.16 o 
   1 -13   8      299.15      156.68    226.96 o 
   2 -13   8     2731.12     2855.42    294.35 o 
   3 -13   8     6740.33     5901.62    342.92 o 
   4 -13   8        7.07        1.24    265.20 o 
   5 -13   8       25.32        1.65    271.40 o 
   6 -13   8      178.56       12.20    276.36 o 
   7 -13   8      108.01      841.70    470.87 o 
   8 -13   8     2573.22     2690.67    561.82 o 
   9 -13   8       21.71        8.06    534.74 o 
  -8 -12   8        2.63      181.49    244.74 o 
  -7 -12   8       50.54        4.34    178.80 o 
  -6 -12   8     4475.37     4570.44    210.01 o 
  -5 -12   8     2425.69     2808.91    197.20 o 
  -4 -12   8     2615.89     2633.21    175.29 o 
  -3 -12   8      305.96      315.64    120.10 o 
  -2 -12   8      237.72      215.59    139.73 o 
  -1 -12   8     6291.81     6715.83    284.84 o 
   0 -12   8     4377.85     4245.92    319.36 o 
   1 -12   8     8545.81     9161.56    379.72 o 
   2 -12   8     2175.64     1513.90    240.19 o 
   3 -12   8      117.90        2.69    220.35 o 
   4 -12   8     1273.57     1552.76    304.48 o 
   5 -12   8     2427.66     2748.14    297.65 o 
   6 -12   8     1460.26     1421.51    316.67 o 
   7 -12   8      952.74     1176.77    296.41 o 
   8 -12   8        5.40      266.44    450.62 o 
   9 -12   8     2406.14     2778.93    562.24 o 
  -9 -11   8     2631.04     3757.47    694.32 o 
  -8 -11   8     2238.23     2385.58    267.68 o 
  -7 -11   8     1491.16     1670.59    210.01 o 
  -6 -11   8      752.48      919.63    177.97 o 
  -5 -11   8     1937.72     1965.76    176.53 o 
  -4 -11   8     2928.59     2803.95    160.20 o 
  -3 -11   8     2467.30     2352.71    146.35 o 
  -2 -11   8     1493.80     1538.50    141.80 o 
  -1 -11   8     1652.65     1567.03    119.06 o 
   0 -11   8      456.68      469.22    154.20 o 
   1 -11   8     5345.67     5003.49    212.70 o 
   2 -11   8     1036.45      683.36    233.99 o 
   3 -11   8     5205.67     4794.72    283.39 o 
   4 -11   8      726.30     1047.99    260.24 o 
   5 -11   8       23.45       11.78    238.54 o 
   6 -11   8     4267.88     3663.84    320.60 o 
   7 -11   8      218.97       44.23    271.61 o 
   8 -11   8       11.29       14.88    403.49 o 
   9 -11   8     1598.25     1587.49    497.95 o 
  -9 -10   8     1320.07     1220.38    263.34 o 
  -8 -10   8       20.67        0.00    221.17 o 
  -7 -10   8      154.99        5.79    171.77 o 
  -6 -10   8     2163.84     2262.79    190.79 o 
  -5 -10   8     7210.12     7186.29    208.77 o 
  -4 -10   8     1870.66     2144.56    157.92 o 
  -3 -10   8     2204.90     2146.63    146.97 o 
  -2 -10   8       42.38        0.41     90.95 o 
  -1 -10   8      609.00      434.49    104.80 o 
   0 -10   8      832.33      576.71    149.86 o 
   1 -10   8       41.50      135.18    142.42 o 
   2 -10   8       10.20       75.65    146.55 o 
   3 -10   8     4227.93     3812.87    205.05 o 
   4 -10   8     3123.98     2999.49    269.34 o 
   5 -10   8      886.87     1337.79    241.64 o 
   6 -10   8       57.83        0.41    231.92 o 
   7 -10   8      173.55        0.62    195.75 o 
   8 -10   8        2.73       27.28    253.42 o 
   9 -10   8       65.69      232.54    377.44 o 
  -9  -9   8       99.08      198.44    229.24 o 
  -8  -9   8     3334.54     3433.77    262.31 o 
  -7  -9   8      514.02      586.01    169.29 o 
  -6  -9   8      707.19      655.25    159.37 o 
  -5  -9   8     1288.46     1151.76    143.66 o 
  -4  -9   8     4008.74     4302.55    172.60 o 
  -3  -9   8      458.67      402.45    104.59 o 
  -2  -9   8      565.58      482.24     89.30 o 
  -1  -9   8     2960.35     3168.99    143.87 o 
   0  -9   8     1606.87     1545.94    153.99 o 
   1  -9   8      389.98      238.74    136.84 o 
   2  -9   8        1.61        1.86    137.05 o 
   3  -9   8        7.08        4.34    147.38 o 
   4  -9   8     2271.74     2207.19    199.47 o 
   5  -9   8     1907.27     2213.60    159.16 o 
   6  -9   8      746.44      182.31    148.83 o 
   7  -9   8     5212.44     5035.32    283.81 o 
   8  -9   8     3373.99     3232.03    267.27 o 
   9  -9   8        0.28        0.41    374.76 o 
 -10  -8   8     1630.40     1354.74    362.35 o 
  -9  -8   8     3358.25     4211.81    333.83 o 
  -8  -8   8      713.27      534.12    205.26 o 
  -7  -8   8      172.67      112.45    172.39 o 
  -6  -8   8      225.56      125.06    133.94 o 
  -5  -8   8      645.11      889.45    130.64 o 
  -4  -8   8     3478.08     3372.59    152.13 o 
  -3  -8   8     1021.09     1187.52    128.57 o 
  -2  -8   8     1600.58     1467.60    113.48 o 
  -1  -8   8     1601.38     1503.98    105.42 o 
   0  -8   8     1128.61      781.76    143.87 o 
   1  -8   8     3137.08     2933.96    175.29 o 
   2  -8   8      171.59      113.07    129.60 o 
   3  -8   8     2230.28     2022.81    132.29 o 
   4  -8   8     4985.86     4390.40    155.24 o 
   5  -8   8      294.24      443.17    134.98 o 
   6  -8   8    19558.04    19821.30    380.13 o 
   7  -8   8     2204.60     2746.28    188.10 o 
   8  -8   8      109.73       52.71    171.56 o 
   9  -8   8     3753.42     3882.74    332.79 o 
 -10  -7   8       42.84        0.21    278.64 o 
  -9  -7   8     2429.80     2712.79    297.45 o 
  -8  -7   8       57.68        7.85    211.67 o 
  -7  -7   8       14.88        8.27    147.79 o 
  -6  -7   8       80.00        7.65    122.16 o 
  -5  -7   8      222.09      122.58    101.29 o 
  -4  -7   8     1126.21     1052.54    107.07 o 
  -3  -7   8       84.15       33.07     83.30 o 
  -2  -7   8      929.53      831.99     76.27 o 
  -1  -7   8     1047.46     1088.71     80.61 o 
   0  -7   8     1725.67     1713.79    126.50 o 
   1  -7   8     8290.13     7978.17    218.07 o 
   2  -7   8     1447.66     1282.39    108.31 o 
   3  -7   8       46.93        0.21     82.48 o 
   4  -7   8     4993.40     5014.44    143.87 o 
   5  -7   8     9658.37     9865.18    270.58 o 
   6  -7   8     3383.51     3099.12    182.52 o 
   7  -7   8      563.40      433.87    186.86 o 
   8  -7   8      823.69     1052.75    203.40 o 
   9  -7   8     7371.95     7319.82    412.17 o 
  10  -7   8        7.79        5.99    471.29 o 
  11  -7   8     1892.12     2882.08    654.01 o 
  12  -7   8     1931.46     1388.02    465.29 o 
 -10  -6   8      707.21      447.31    261.69 o 
  -9  -6   8      841.43      924.18    234.82 o 
  -8  -6   8        1.88        3.93    185.62 o 
  -7  -6   8        6.60       53.33    147.79 o 
  -6  -6   8      967.15     1318.15    135.60 o 
  -5  -6   8     9954.75     9296.12    193.06 o 
  -4  -6   8      362.54      371.24     90.54 o 
  -3  -6   8     2303.12     2060.64    111.41 o 
  -2  -6   8      177.83      387.16     70.49 o 
  -1  -6   8      821.42      831.57     67.59 o 
   0  -6   8    16496.74    15694.86    217.25 o 
   1  -6   8      139.23       60.98    109.35 o 
   2  -6   8     1946.37     2180.32     94.05 o 
   3  -6   8       35.75       74.83     98.60 o 
   4  -6   8      704.47      672.00    141.39 o 
   5  -6   8    19542.72    19314.46    387.98 o 
   6  -6   8     1203.43     1179.04    200.50 o 
   7  -6   8     1446.51     1833.47    199.68 o 
   8  -6   8     2264.85     2803.74    235.85 o 
   9  -6   8      612.56      748.89    270.78 o 
  10  -6   8    12303.20    12360.72    493.20 o 
  11  -6   8        0.72        9.92    362.56 o 
  12  -6   8      639.91      680.26    438.42 o 
 -10  -5   8      293.46       53.54    334.86 o 
  -9  -5   8       10.38        2.07    205.67 o 
  -8  -5   8     1715.15     1717.51    226.34 o 
  -7  -5   8        1.51        3.51    135.80 o 
  -6  -5   8      456.68      376.41    116.17 o 
  -5  -5   8      162.87      160.82     96.32 o 
  -4  -5   8      886.00     1041.79     95.29 o 
  -3  -5   8     6654.10     6567.21    151.93 o 
  -2  -5   8     4958.43     4620.88    116.99 o 
  -1  -5   8     1079.95     1186.90     84.54 o 
   0  -5   8      182.05       73.59     81.03 o 
   1  -5   8     2294.66     2174.12    185.00 o 
   2  -5   8    17088.05    18525.47    295.59 o 
   3  -5   8    15828.55    14741.54    306.96 o 
   4  -5   8       45.12       43.61    129.60 o 
   5  -5   8      998.71     1168.09    126.50 o 
   6  -5   8    10019.59    10194.87    286.08 o 
   7  -5   8     7857.61     8411.84    218.28 o 
   8  -5   8     2246.43     2718.16    198.02 o 
   9  -5   8     2252.93     2711.96    258.79 o 
  10  -5   8      922.19      810.69    307.37 o 
  11  -5   8     1490.30      856.17    370.21 o 
  12  -5   8     1440.77      990.11    443.17 o 
 -10  -4   8     1685.40     1226.17    346.44 o 
  -9  -4   8     2382.49     2648.09    252.18 o 
  -8  -4   8     1188.58     1123.44    193.68 o 
  -7  -4   8        1.35        3.51    150.69 o 
  -6  -4   8      182.93      264.17    120.51 o 
  -5  -4   8    15483.95    15293.44    227.58 o 
  -4  -4   8    19085.94    18721.22    247.01 o 
  -3  -4   8      375.57      317.08     77.51 o 
  -2  -4   8     5172.28     5106.43    111.41 o 
  -1  -4   8     7384.59     6805.74    115.13 o 
   0  -4   8    23914.54    23858.24    260.65 o 
   1  -4   8    45498.09    46870.24    557.90 o 
   2  -4   8      738.71      912.19    128.78 o 
   3  -4   8      211.27       52.92     78.96 o 
   4  -4   8    13510.78    14265.09    238.12 o 
   5  -4   8    11203.84    11835.69    245.98 o 
   6  -4   8    20719.50    21634.72    411.96 o 
   7  -4   8      871.99      653.81    142.83 o 
   8  -4   8      350.67      265.20    184.59 o 
   9  -4   8     2901.11     2854.80    252.59 o 
  10  -4   8     1868.37     2411.41    297.65 o 
  11  -4   8     2544.25     2937.68    411.55 o 
  12  -4   8        4.25        3.51    378.89 o 
 -11  -3   8       33.12        0.41    517.38 o 
 -10  -3   8      172.73        1.03    318.74 o 
  -9  -3   8     2030.05     1486.21    313.78 o 
  -8  -3   8      491.23      544.05    178.18 o 
  -7  -3   8      334.22      142.83    152.75 o 
  -6  -3   8     2211.63     2380.20    154.82 o 
  -5  -3   8       19.27       44.65     84.75 o 
  -4  -3   8     2500.41     2442.83    110.59 o 
  -3  -3   8      183.60       78.55     67.18 o 
  -2  -3   8     8232.10     8012.90    160.82 o 
  -1  -3   8    10086.23    10093.59    149.65 o 
   0  -3   8     3406.50     3583.22    105.63 o 
   1  -3   8    50822.96    52530.01    711.89 o 
   2  -3   8     6374.18     6686.89    179.21 o 
   3  -3   8     9872.34    10337.70    296.83 o 
   4  -3   8      736.49      761.09     84.54 o 
   5  -3   8      125.51       99.63    135.60 o 
   6  -3   8     9873.64    10848.68    236.06 o 
   7  -3   8     1162.97     1392.36    148.41 o 
   8  -3   8     1029.53      899.99    198.23 o 
   9  -3   8       12.03       33.07    183.55 o 
  10  -3   8       32.74       17.16    211.25 o 
  11  -3   8      149.84        8.27    321.43 o 
  12  -3   8        1.35       65.94    386.33 o 
 -11  -2   8     2695.12     3461.06    462.40 o 
 -10  -2   8      536.22      223.24    302.00 o 
  -9  -2   8     1482.25     1257.18    300.76 o 
  -8  -2   8     1430.90     1191.44    259.00 o 
  -7  -2   8      148.21       74.41    147.79 o 
  -6  -2   8    10338.71    10453.87    257.97 o 
  -5  -2   8     8571.18     8232.63    159.78 o 
  -4  -2   8     9452.28     8750.21    158.54 o 
  -3  -2   8     8106.56     7898.80    158.75 o 
  -2  -2   8       13.09        0.41     62.01 o 
  -1  -2   8    29876.68    30123.87    261.48 o 
   0  -2   8    22731.03    23975.03    291.45 o 
   1  -2   8     5083.37     5446.87    106.25 o 
   2  -2   8      158.50      165.57     99.84 o 
   3  -2   8     1975.30     1650.74     72.76 o 
   4  -2   8     8192.23     7740.46    181.90 o 
   5  -2   8     7875.90     7194.76    249.70 o 
   6  -2   8     2488.86     2184.25    123.61 o 
   7  -2   8     2617.22     2625.56    183.76 o 
   8  -2   8       61.12       75.24    161.85 o 
   9  -2   8      363.55      192.44    194.51 o 
  10  -2   8     3342.57     3590.04    266.24 o 
  11  -2   8      807.92      823.51    343.75 o 
  12  -2   8      156.13      118.65    370.21 o 
  13  -2   8      182.70      417.34    418.99 o 
 -11  -1   8       27.67        0.00    349.74 o 
 -10  -1   8      125.45        0.62    316.46 o 
  -9  -1   8      869.61      571.12    284.01 o 
  -8  -1   8     3777.15     3839.74    293.73 o 
  -7  -1   8      614.23      396.87    208.56 o 
  -6  -1   8       22.89       56.64    130.43 o 
  -5  -1   8     3410.15     3493.10    161.64 o 
  -4  -1   8      105.95      105.83     78.75 o 
  -3  -1   8    22329.31    21980.54    295.17 o 
  -2  -1   8     1203.96     1277.64     71.11 o 
  -1  -1   8     2100.38     2052.37     73.38 o 
   0  -1   8      471.45      464.88     44.44 o 
   1  -1   8      121.38      177.15     61.39 o 
   2  -1   8    21162.69    21287.46    319.57 o 
   3  -1   8     1853.18     1829.95     97.56 o 
   4  -1   8      596.56      596.34    102.32 o 
   5  -1   8     2251.15     2255.97    107.28 o 
   6  -1   8     1167.41     1181.94    145.73 o 
   7  -1   8     5933.31     5645.10    229.03 o 
   8  -1   8      505.09      255.90    158.75 o 
   9  -1   8      107.44       68.21    183.35 o 
  10  -1   8     1674.88     1832.23    289.80 o 
  11  -1   8      140.81      247.84    335.89 o 
  12  -1   8      300.76      551.07    359.05 o 
  13  -1   8       27.73        1.24    393.57 o 
 -11   0   8       25.90       14.26    369.38 o 
 -10   0   8    10292.07    10470.82    517.17 o 
  -9   0   8     2841.28     3414.76    335.89 o 
  -8   0   8      666.78      809.04    255.28 o 
  -7   0   8       29.28      122.16    234.61 o 
  -6   0   8      177.75      171.77    137.05 o 
  -5   0   8    22469.75    23077.31    354.08 o 
  -4   0   8     2795.80     2881.46    120.51 o 
  -3   0   8      439.13      515.11     77.72 o 
  -2   0   8     4212.19     4347.61     93.64 o 
  -1   0   8     1799.50     1729.70     52.71 o 
   0   0   8    21984.10    21553.90    195.75 o 
   1   0   8     5554.44     5800.13     70.69 o 
   2   0   8      453.06      531.85     86.82 o 
   3   0   8     1404.98     1504.60     64.70 o 
   4   0   8      166.31      206.91     88.47 o 
   5   0   8    10419.11    10433.61    212.49 o 
   6   0   8     7460.39     6680.07    207.53 o 
   7   0   8     1553.62     1631.73    180.66 o 
   8   0   8      601.06      578.98    199.68 o 
   9   0   8      841.11      648.64    199.88 o 
  10   0   8     2886.48     3234.30    284.22 o 
  11   0   8     5222.74     4964.21    314.40 o 
  12   0   8      206.77      239.78    376.41 o 
  13   0   8      432.31       65.32    416.92 o 
 -11   1   8      479.26        3.72    355.32 o 
 -10   1   8      155.20        2.89    297.45 o 
  -9   1   8     3083.71     3088.99    339.20 o 
  -8   1   8        7.35       46.10    272.44 o 
  -7   1   8     3131.05     3049.10    276.57 o 
  -6   1   8     1485.87     1504.19    232.75 o 
  -5   1   8      132.59      107.28    117.41 o 
  -4   1   8      450.72      348.09     75.86 o 
  -3   1   8      222.06      176.73     63.66 o 
  -2   1   8     5517.96     4879.05    103.35 o 
  -1   1   8     1337.30     1469.67     60.36 o 
   0   1   8     4810.16     4875.13     83.92 o 
   1   1   8      599.97      705.07     52.92 o 
   2   1   8        4.62        8.47     40.93 o 
   3   1   8     4366.03     4726.09    230.89 o 
   4   1   8        2.75       19.84    103.56 o 
   5   1   8      655.28      722.02    112.86 o 
   6   1   8      449.38      118.23    118.44 o 
   7   1   8      138.86       57.67    132.08 o 
   8   1   8      348.62      344.99    176.11 o 
   9   1   8      660.64      490.10    197.61 o 
  10   1   8      599.18       47.34    210.43 o 
  11   1   8      234.72      478.73    255.28 o 
  12   1   8      534.96      814.62    351.19 o 
  13   1   8      125.67        0.21    394.39 o 
 -11   2   8      238.17      234.20    375.58 o 
 -10   2   8        4.57        1.24    308.61 o 
  -9   2   8     2612.73     3571.03    416.51 o 
  -8   2   8     2629.97     2919.70    351.19 o 
  -7   2   8      992.68     1316.71    284.01 o 
  -6   2   8     5459.71     5017.34    293.11 o 
  -5   2   8      331.04      310.68    104.18 o 
  -4   2   8    21734.55    20935.86    298.48 o 
  -3   2   8     4373.30     4358.57    111.62 o 
  -2   2   8       95.82      144.69     50.44 o 
  -1   2   8     1261.55     1613.95     54.98 o 
   0   2   8      271.03      165.36     42.99 o 
   1   2   8     1959.29     1820.03     55.19 o 
   2   2   8     4725.90     5029.12    120.51 o 
   3   2   8     2613.92     2214.84     93.02 o 
   4   2   8      432.41      513.66    126.09 o 
   5   2   8     5165.62     5104.57    208.56 o 
   6   2   8     2270.10     2218.77    161.64 o 
   7   2   8     3218.30     3620.64    183.55 o 
   8   2   8       15.01       57.26    159.58 o 
   9   2   8      706.33     1595.35    294.14 o 
  10   2   8     7064.07     6605.45    306.96 o 
  11   2   8     1838.01     1966.38    278.02 o 
  12   2   8      284.95        0.00    363.39 o 
  13   2   8       30.33      138.91    433.87 o 
 -11   3   8      535.67      321.63    364.01 o 
 -10   3   8       95.61       12.20    312.12 o 
  -9   3   8      331.27      270.16    317.70 o 
  -8   3   8      999.75     1741.07    300.55 o 
  -7   3   8      309.80       88.88    244.53 o 
  -6   3   8        1.38       25.22    159.16 o 
  -5   3   8      376.48      616.19    143.25 o 
  -4   3   8     6596.61     6893.80    148.62 o 
  -3   3   8    11960.17    11637.25    173.22 o 
  -2   3   8      881.20      755.50     58.70 o 
  -1   3   8      418.82      494.23     61.39 o 
   0   3   8     1220.84     1301.62     69.87 o 
   1   3   8      888.24     1013.89     53.33 o 
   2   3   8       63.25       21.70     57.26 o 
   3   3   8    12621.15    12095.11    126.30 o 
   4   3   8        0.99       27.91     62.42 o 
   5   3   8     1816.44     1804.94    170.74 o 
   6   3   8     1740.92     1343.17    128.98 o 
   7   3   8     2427.53     2222.49    201.12 o 
   8   3   8     1592.83     1953.15    202.78 o 
   9   3   8     2663.13     2687.78    240.60 o 
  10   3   8      421.98      206.29    215.39 o 
  11   3   8     2002.78     2205.74    286.49 o 
  12   3   8     2585.43     2418.65    413.00 o 
  13   3   8      536.98      956.42    573.60 o 
 -11   4   8        0.56      306.34    377.86 o 
 -10   4   8     7017.31     6733.60    614.95 o 
  -9   4   8      130.37        7.03    315.43 o 
  -8   4   8     5836.32     4808.77    342.30 o 
  -7   4   8        1.18        7.44    191.20 o 
  -6   4   8      545.48      421.26    175.70 o 
  -5   4   8    11257.64    10282.31    308.61 o 
  -4   4   8     1562.73     1912.22    166.81 o 
  -3   4   8     2773.29     2556.52    138.29 o 
  -2   4   8      906.65     1095.74     87.64 o 
  -1   4   8     5086.10     5100.23     93.84 o 
   0   4   8    36699.82    37587.55    389.22 o 
   1   4   8      964.33      986.19     70.69 o 
   2   4   8     2909.33     3402.15    132.91 o 
   3   4   8     1145.57     1259.24     59.74 o 
   4   4   8     2791.30     2667.11    126.30 o 
   5   4   8     7599.60     7684.86    259.41 o 
   6   4   8    12932.12    12161.87    265.20 o 
   7   4   8     4016.54     3849.66    231.72 o 
   8   4   8     1631.12     1878.74    220.14 o 
   9   4   8       42.40       51.06    187.48 o 
  10   4   8     5107.37     5124.82    271.82 o 
  11   4   8     3981.69     3696.08    289.59 o 
  12   4   8      996.57     1142.25    293.31 o 
 -11   5   8       51.82        1.24    688.12 o 
 -10   5   8        0.55        0.00    367.11 o 
  -9   5   8     1377.35     1235.47    333.00 o 
  -8   5   8      294.15      227.17    225.93 o 
  -7   5   8     2826.95     2822.96    242.46 o 
  -6   5   8      104.49       45.27    172.39 o 
  -5   5   8       35.09       42.37    137.05 o 
  -4   5   8      241.27      236.88    136.84 o 
  -3   5   8     1187.69     1130.05     99.22 o 
  -2   5   8     4074.46     4133.06     91.16 o 
  -1   5   8     2488.20     2261.76     89.30 o 
   0   5   8        4.58       39.07     46.10 o 
   1   5   8    49521.05    51080.39    374.96 o 
   2   5   8     5071.67     5189.32     92.19 o 
   3   5   8     4914.19     4305.24     76.27 o 
   4   5   8       69.73       39.27     53.33 o 
   5   5   8     2465.13     2416.17    110.59 o 
   6   5   8    16882.80    17596.75    399.77 o 
   7   5   8     4937.92     4897.04    224.27 o 
   8   5   8      617.89      521.52    181.90 o 
   9   5   8      185.50      155.24    197.40 o 
  10   5   8      369.99      359.25    211.46 o 
  11   5   8     1541.63     1372.72    276.78 o 
  12   5   8      327.36       13.44    279.88 o 
 -10   6   8      201.82        5.17    573.40 o 
  -9   6   8     2405.95     2459.78    580.22 o 
  -8   6   8      204.23        4.13    218.90 o 
  -7   6   8     1463.47     1428.53    243.29 o 
  -6   6   8     5133.69     4477.43    242.26 o 
  -5   6   8      992.69      899.99    172.18 o 
  -4   6   8    14115.94    13019.69    294.14 o 
  -3   6   8     1698.04     1733.84    140.77 o 
  -2   6   8        0.69       41.75     83.10 o 
  -1   6   8     2943.37     2956.70    119.89 o 
   0   6   8      157.06      135.18     49.61 o 
   1   6   8    27256.04    27540.06    382.61 o 
   2   6   8     2228.85     2365.73     64.70 o 
   3   6   8     7680.43     7706.56    112.65 o 
   4   6   8    13728.68    13450.26    184.38 o 
   5   6   8     2637.33     2672.07     86.82 o 
   6   6   8     9766.89     8723.75    289.80 o 
   7   6   8        0.43       10.75    153.37 o 
   8   6   8      132.94       83.72    167.22 o 
   9   6   8    11975.98    11557.67    344.78 o 
  10   6   8      294.51      432.43    229.24 o 
  11   6   8     3732.20     4339.76    337.34 o 
  12   6   8       28.44       74.21    288.15 o 
 -10   7   8        0.36      215.39    578.57 o 
  -9   7   8      324.70        0.21    326.80 o 
  -8   7   8      699.72      424.57    327.42 o 
  -7   7   8      116.80       37.62    267.27 o 
  -6   7   8       80.80       23.98    166.81 o 
  -5   7   8     1287.27     1403.52    178.59 o 
  -4   7   8     1527.18     1896.72    166.19 o 
  -3   7   8    10815.87    10382.15    239.57 o 
  -2   7   8       43.02       52.50     88.68 o 
  -1   7   8    15221.40    16254.62    214.15 o 
   0   7   8      995.53     1262.55     68.83 o 
   1   7   8      184.09      269.13     76.89 o 
   2   7   8    17875.74    18953.35    199.06 o 
   3   7   8     5151.82     5061.37    119.89 o 
   4   7   8     1217.40     1502.95     88.06 o 
   5   7   8      166.92      196.16     82.89 o 
   6   7   8      153.48      121.96    102.73 o 
   7   7   8    16017.54    15296.54    396.25 o 
   8   7   8        1.27        0.41    169.70 o 
   9   7   8       48.78      282.36    196.78 o 
  10   7   8     1224.96     1046.54    241.64 o 
  11   7   8      546.99       14.26    253.21 o 
  12   7   8     2621.85     2370.69    345.20 o 
 -10   8   8     1478.77      823.51    592.41 o 
  -9   8   8      173.41      154.41    351.60 o 
  -8   8   8        3.32       20.67    307.78 o 
  -7   8   8     3177.20     3093.54    341.48 o 
  -6   8   8      316.69      173.84    224.89 o 
  -5   8   8     5687.07     5319.75    309.02 o 
  -4   8   8       31.35      125.47    135.60 o 
  -3   8   8     2073.20     1986.84    152.75 o 
  -2   8   8     2379.82     2332.66    116.17 o 
  -1   8   8       49.40      145.93     67.39 o 
   0   8   8     9222.44     9153.49    166.40 o 
   1   8   8      117.62       40.93     56.64 o 
   2   8   8    10853.69    10786.46    168.26 o 
   3   8   8      114.35      119.89     59.53 o 
   4   8   8     4706.00     4406.94    115.75 o 
   5   8   8    18525.62    18812.79    243.29 o 
   6   8   8     6366.57     6091.37    145.93 o 
   7   8   8      386.99      539.29    194.30 o 
   8   8   8      426.44      238.12    195.75 o 
   9   8   8     1040.31     1860.13    245.36 o 
  10   8   8     4775.52     4213.67    291.45 o 
  11   8   8      479.87        6.41    258.17 o 
  12   8   8       70.87       62.22    309.85 o 
 -10   9   8     2602.76     1563.31    662.07 o 
  -9   9   8     2833.59     2258.25    396.05 o 
  -8   9   8      295.64      286.08    317.70 o 
  -7   9   8     1328.21     1325.18    314.60 o 
  -6   9   8      442.93      132.70    245.15 o 
  -5   9   8       17.39       37.41    215.59 o 
  -4   9   8     1609.86     1345.85    226.34 o 
  -3   9   8     1233.64     1556.28    183.14 o 
  -2   9   8     1843.75     2010.82    173.43 o 
  -1   9   8     6826.89     6257.77    140.15 o 
   0   9   8      609.40      413.20     57.05 o 
   1   9   8     7561.06     7345.45    117.41 o 
   2   9   8     2780.04     2771.70     83.92 o 
   3   9   8     4783.22     4522.07     98.39 o 
   4   9   8     1607.60     1673.07     92.60 o 
   5   9   8      861.52      943.61    101.08 o 
   6   9   8     2381.43     2863.89    133.74 o 
   7   9   8      406.98      225.93     94.88 o 
   8   9   8     1882.23     2250.80    240.81 o 
   9   9   8     3470.35     3456.93    283.60 o 
  10   9   8       85.51        0.62    242.67 o 
  11   9   8        4.76        0.83    262.72 o 
  12   9   8      597.66     1022.36    392.74 o 
 -10  10   8     1856.13     1848.97    458.06 o 
  -9  10   8     1971.09     2157.79    420.02 o 
  -8  10   8       34.50        0.62    324.94 o 
  -7  10   8      439.37      126.92    298.48 o 
  -6  10   8     3720.14     3855.04    345.61 o 
  -5  10   8       80.99      185.62    246.39 o 
  -4  10   8     7721.71     7618.30    279.88 o 
  -3  10   8      194.00       16.33    147.79 o 
  -2  10   8       55.77       26.46    129.60 o 
  -1  10   8      731.01      774.73    163.09 o 
   0  10   8     4964.11     4694.67    117.61 o 
   1  10   8     5222.12     5404.50    144.49 o 
   2  10   8      157.51      191.20     65.94 o 
   3  10   8     3706.10     3517.08    105.83 o 
   4  10   8      401.91      367.73    109.35 o 
   5  10   8     2008.48     1839.67    125.06 o 
   6  10   8     6578.97     5979.55    170.53 o 
   7  10   8      663.19      656.91    111.00 o 
   8  10   8     2276.65     2629.90    205.26 o 
   9  10   8      847.83     1043.65    240.81 o 
  10  10   8      306.77      214.56    256.93 o 
  11  10   8     1277.19      818.55    309.44 o 
  -9  11   8      327.28      349.33    360.91 o 
  -8  11   8     3489.83     3684.30    441.93 o 
  -7  11   8      467.15      153.17    318.32 o 
  -6  11   8      384.67      611.64    302.41 o 
  -5  11   8       86.36       45.47    245.15 o 
  -4  11   8      380.40      434.91    190.79 o 
  -3  11   8    11657.94    12121.98    341.68 o 
  -2  11   8      117.51      113.07    190.79 o 
  -1  11   8      836.63      872.29    239.78 o 
   0  11   8     1313.04     1598.24    181.28 o 
   1  11   8      331.71      339.62    109.55 o 
   2  11   8    10008.91     9709.12    181.90 o 
   3  11   8        9.17      141.39     80.41 o 
   4  11   8        2.54        2.89     90.33 o 
   5  11   8        9.56        7.03     88.68 o 
   6  11   8      328.77      254.87    111.21 o 
   7  11   8     3514.31     3744.04    162.47 o 
   8  11   8       89.63        0.83    155.24 o 
   9  11   8     1349.03     1133.98    266.86 o 
  10  11   8      227.67       14.68    267.68 o 
  11  11   8        2.07        0.21    286.70 o 
  -9  12   8       23.03        2.27    375.38 o 
  -8  12   8     1775.17     1759.68    388.40 o 
  -7  12   8        3.73        2.48    304.48 o 
  -6  12   8     1106.10     1244.57    329.49 o 
  -5  12   8     7281.54     6816.91    288.56 o 
  -4  12   8      375.57      225.93    212.08 o 
  -3  12   8      415.86      150.07    190.79 o 
  -2  12   8     3639.37     3970.59    290.21 o 
  -1  12   8     3031.35     3307.27    249.91 o 
   0  12   8     3050.95     2777.90    195.34 o 
   1  12   8     2448.88     2418.86    125.47 o 
   2  12   8     4661.12     4666.97    135.18 o 
   3  12   8      271.77      276.57    105.21 o 
   4  12   8      786.63      593.45    121.96 o 
   5  12   8     1563.96     1671.83    125.68 o 
   6  12   8        0.01        4.55    133.53 o 
   7  12   8     1697.87     1920.49    147.38 o 
   8  12   8      749.67      390.26    138.91 o 
   9  12   8      352.11      142.21    194.72 o 
  10  12   8     2743.85     3114.42    357.60 o 
  11  12   8      118.33        0.00    307.16 o 
  -9  13   8       78.36        5.79    380.54 o 
  -8  13   8      325.67      603.78    350.36 o 
  -7  13   8     3598.78     4043.14    431.60 o 
  -6  13   8      511.53      594.28    334.45 o 
  -5  13   8      353.82      106.25    229.24 o 
  -4  13   8      256.51       94.46    210.63 o 
  -3  13   8       45.27        9.92    184.38 o 
  -2  13   8     7975.29     7978.79    389.22 o 
  -1  13   8      420.67      327.42    236.88 o 
   0  13   8     1390.07     1157.13    154.41 o 
   1  13   8      512.93      628.38    114.72 o 
   2  13   8      765.57      656.91    108.73 o 
   3  13   8     4946.25     4897.45    202.36 o 
   4  13   8       62.15       54.78    121.34 o 
   5  13   8      786.39      795.81    129.81 o 
   6  13   8      223.54      285.87    128.78 o 
   7  13   8      281.68      119.68    131.26 o 
   8  13   8     1806.28     2137.12    192.86 o 
   9  13   8      142.48      241.64    219.93 o 
  10  13   8      175.73      168.88    255.90 o 
  -8  14   8      410.34      571.33    384.06 o 
  -7  14   8      406.97      273.68    350.78 o 
  -6  14   8      259.93      418.99    334.03 o 
  -5  14   8     2783.71     3524.10    306.96 o 
  -4  14   8     1559.13     1579.64    252.18 o 
  -3  14   8      639.30      823.30    278.84 o 
  -2  14   8        1.07       68.83    220.76 o 
  -1  14   8     3704.10     3540.85    329.28 o 
   0  14   8     2262.16     2263.62    207.53 o 
   1  14   8     2202.19     2184.66    139.53 o 
   2  14   8       22.80        2.48    109.97 o 
   3  14   8      459.44      359.25    131.26 o 
   4  14   8       55.65       24.80    166.81 o 
   5  14   8     1087.38      722.23    124.02 o 
   6  14   8     5333.57     5468.99    189.13 o 
   7  14   8      144.66       50.44    145.93 o 
   8  14   8      194.47       16.95    149.65 o 
   9  14   8      602.63      367.73    240.40 o 
  10  14   8      223.35        2.27    256.31 o 
  -8  15   8     1017.42      811.73    414.24 o 
  -7  15   8     1378.25     1275.16    410.31 o 
  -6  15   8     1055.34      589.73    286.91 o 
  -5  15   8        4.79        5.99    257.35 o 
  -4  15   8     1184.95     1297.07    256.93 o 
  -3  15   8      457.58      570.71    277.81 o 
  -2  15   8     1687.05     1906.64    292.28 o 
  -1  15   8     2359.64     2449.24    353.05 o 
   0  15   8        0.12        1.65    226.96 o 
   1  15   8      586.95      624.45    154.61 o 
   2  15   8    10877.98    10434.03    254.25 o 
   3  15   8      153.56      157.72    137.05 o 
   4  15   8      856.15      881.18    159.16 o 
   5  15   8       32.67        4.34    147.17 o 
   6  15   8     1371.54     1383.06    152.75 o 
   7  15   8     4670.24     4372.01    197.40 o 
   8  15   8      115.94       41.55    158.34 o 
   9  15   8     1061.16      846.45    262.10 o 
  -7  16   8       51.79      281.53    425.60 o 
  -6  16   8     3060.72     3722.95    390.88 o 
  -5  16   8      150.45        1.03    274.09 o 
  -4  16   8     4082.58     3696.29    321.01 o 
  -3  16   8      238.73      426.64    305.72 o 
  -2  16   8        2.05       58.70    285.46 o 
  -1  16   8     3410.90     3906.71    363.39 o 
   0  16   8       23.72        2.89    236.06 o 
   1  16   8      788.50      535.98    164.95 o 
   2  16   8       83.54      205.67    133.74 o 
   3  16   8      431.58      303.03    151.10 o 
   4  16   8     2269.28     2402.94    198.02 o 
   5  16   8     3258.01     3348.82    205.05 o 
   6  16   8        0.24       26.04    135.39 o 
   7  16   8      235.26       44.65    150.07 o 
   8  16   8      935.17      899.78    186.45 o 
   9  16   8     2031.02     1994.28    207.94 o 
  -7  17   8     1223.54      886.14    466.12 o 
  -6  17   8      322.59      440.49    320.39 o 
  -5  17   8      559.30      207.94    309.85 o 
  -4  17   8       32.44       23.77    283.19 o 
  -3  17   8     1295.93     1334.69    327.21 o 
  -2  17   8     1389.45     1565.17    352.02 o 
  -1  17   8      103.81      224.89    296.21 o 
   0  17   8      750.00      844.39    294.55 o 
   1  17   8      264.44      547.35    226.96 o 
   2  17   8     1145.10      946.91    209.81 o 
   3  17   8     3557.34     3525.14    209.39 o 
   4  17   8       78.93        3.51    160.20 o 
   5  17   8       67.65       33.49    176.11 o 
   6  17   8     1244.72     1055.64    176.73 o 
   7  17   8      180.34       39.48    169.50 o 
   8  17   8     5193.19     5726.75    272.23 o 
  -6  18   8      470.34        1.86    364.63 o 
  -5  18   8      839.15     1026.70    316.05 o 
  -4  18   8       19.05      278.64    290.63 o 
  -3  18   8       23.21        1.45    324.11 o 
  -2  18   8      431.28      776.38    316.05 o 
  -1  18   8        0.64        0.00    318.12 o 
   0  18   8     2742.91     2551.35    340.44 o 
   1  18   8      499.79      316.26    253.63 o 
   2  18   8       56.20        1.03    203.60 o 
   3  18   8       52.58      239.16    227.37 o 
   4  18   8        4.42       20.67    175.70 o 
   5  18   8      711.49      248.46    195.54 o 
   6  18   8     1802.25     1918.42    206.70 o 
   7  18   8        6.27        2.48    175.08 o 
  -5  19   8      286.66      358.01    332.38 o 
  -4  19   8     3680.77     3516.04    366.07 o 
  -3  19   8     1149.42     1742.93    417.96 o 
  -2  19   8       83.72      258.79    352.43 o 
  -1  19   8      374.92      111.00    354.08 o 
   0  19   8       51.43       26.25    319.98 o 
   1  19   8      643.95     1186.90    557.90 o 
   2  19   8     2127.52     2303.10    266.44 o 
   3  19   8      880.05      980.19    256.73 o 
   4  19   8     2498.35     2486.86    294.55 o 
   5  19   8       13.26       22.74    198.23 o 
   6  19   8      690.50     1062.87    203.40 o 
  -4  20   8        0.25      207.53    427.67 o 
  -3  20   8      178.65       17.36    383.64 o 
  -2  20   8     1054.41     1166.64    393.57 o 
  -1  20   8     1731.59     1622.42    424.57 o 
   0  20   8     1874.18     1648.05    639.54 o 
   1  20   8      297.70        5.99    569.26 o 
   2  20   8      930.41     2029.42    412.58 o 
   3  20   8        0.21        1.24    260.03 o 
   4  20   8     1462.78     1254.70    285.05 o 
   5  20   8      694.98      299.51    292.28 o 
  -2  21   8     3825.89     4603.10    524.00 o 
  -1  21   8      123.53      327.83    404.93 o 
   0  21   8        0.83        3.51    605.64 o 
   1  21   8     1308.73      626.52    596.14 o 
   2  21   8     1083.24      900.20    417.34 o 
   3  21   8     3956.95     4130.16    488.03 o 
   4  21   8      317.59       60.36    304.89 o 
  -1 -19   9      252.68       42.99    406.79 o 
   0 -19   9       79.54      130.02    386.95 o 
   1 -19   9      420.81        0.00    413.20 o 
   2 -19   9      804.42      344.37    426.43 o 
   3 -19   9     1356.40     1796.68    463.22 o 
   4 -19   9      439.09        0.83    401.21 o 
  -3 -18   9      128.96        0.00    401.63 o 
  -2 -18   9      105.46        0.41    384.26 o 
  -1 -18   9      536.63      425.81    397.29 o 
   0 -18   9     2326.02     2421.13    454.34 o 
   1 -18   9     2113.44     1443.42    402.87 o 
   2 -18   9      671.13      537.02    403.49 o 
   3 -18   9     1066.04     1291.90    421.88 o 
   4 -18   9      476.66        2.27    417.75 o 
   5 -18   9      731.58      929.14    429.74 o 
   6 -18   9        1.00       19.22    571.12 o 
  -4 -17   9       40.07        1.24    404.52 o 
  -3 -17   9     1388.19      967.38    372.89 o 
  -2 -17   9     3054.65     3676.45    442.97 o 
  -1 -17   9       13.50        0.00    336.51 o 
   0 -17   9       29.31       21.70    345.40 o 
   1 -17   9      614.31      380.54    379.10 o 
   2 -17   9     1377.79     1514.52    367.31 o 
   3 -17   9     7016.33     7911.61    500.02 o 
   4 -17   9     1159.26     1575.29    384.06 o 
   5 -17   9      192.11      123.40    375.38 o 
   6 -17   9       12.62       51.26    399.15 o 
   7 -17   9     1469.53      757.57    576.91 o 
  -5 -16   9      545.46      226.13    296.41 o 
  -4 -16   9     3918.24     3521.62    301.79 o 
  -3 -16   9     1159.45     1764.43    381.16 o 
  -2 -16   9      160.49      362.77    343.34 o 
  -1 -16   9     2722.02     3630.56    409.07 o 
   0 -16   9        3.11       13.64    316.67 o 
   1 -16   9     3069.23     3746.73    393.15 o 
   2 -16   9      870.66     1009.13    352.43 o 
   3 -16   9      532.32        7.44    312.95 o 
   4 -16   9     6886.21     5906.79    418.78 o 
   5 -16   9     1062.09     1265.03    366.90 o 
   6 -16   9     2733.63     2655.95    433.87 o 
   7 -16   9       21.28        0.00    549.83 o 
   8 -16   9        2.22     1151.76    681.30 o 
  -6 -15   9      851.68      629.42    313.98 o 
  -5 -15   9      279.69      246.60    261.07 o 
  -4 -15   9      654.30      438.42    260.86 o 
  -3 -15   9     2567.02     2396.12    243.91 o 
  -2 -15   9     7352.84     7320.85    435.94 o 
  -1 -15   9     3010.85     3603.48    407.83 o 
   0 -15   9      104.72       24.39    283.19 o 
   1 -15   9     2010.43     2444.28    350.57 o 
   2 -15   9     6878.57     6868.38    409.69 o 
   3 -15   9     1766.83     1556.48    326.39 o 
   4 -15   9     1126.41      650.29    340.65 o 
   5 -15   9      105.53        1.24    305.51 o 
   6 -15   9     2046.12     2039.14    373.31 o 
   7 -15   9     2652.44     3241.33    615.15 o 
   8 -15   9     1923.45     2244.81    619.08 o 
  -7 -14   9       79.14        2.89    224.89 o 
  -6 -14   9     2154.49     2316.54    229.44 o 
  -5 -14   9     2286.86     2412.45    294.35 o 
  -4 -14   9      981.90      783.82    238.12 o 
  -3 -14   9     1668.30     1447.34    219.31 o 
  -2 -14   9       79.96      313.98    274.30 o 
  -1 -14   9     9608.88     9636.15    427.88 o 
   0 -14   9     4145.07     4226.69    341.27 o 
   1 -14   9     2738.59     3008.79    368.97 o 
   2 -14   9     2212.35     2718.99    338.79 o 
   3 -14   9      414.77      302.00    279.46 o 
   4 -14   9     3496.91     4043.14    363.39 o 
   5 -14   9     4946.65     5010.93    373.31 o 
   6 -14   9      440.62      835.71    323.49 o 
   7 -14   9       99.93      271.61    323.70 o 
   8 -14   9      161.30       11.58    552.31 o 
   9 -14   9      976.06      192.65    541.15 o 
  -7 -13   9      337.33      435.32    218.90 o 
  -6 -13   9     3159.27     3691.33    240.81 o 
  -5 -13   9       28.33        0.62    165.78 o 
  -4 -13   9       20.78       19.22    190.37 o 
  -3 -13   9     5329.88     5013.20    222.21 o 
  -2 -13   9     6705.61     5900.17    235.64 o 
  -1 -13   9    11278.03    10767.85    436.77 o 
   0 -13   9      202.85      275.33    257.76 o 
   1 -13   9      594.41      361.94    250.73 o 
   2 -13   9    20464.03    19352.09    542.81 o 
   3 -13   9     7096.34     5990.92    372.69 o 
   4 -13   9     5609.47     5291.43    357.39 o 
   5 -13   9      113.45       35.35    266.03 o 
   6 -13   9       15.21       18.60    288.15 o 
   7 -13   9      844.98      716.85    333.83 o 
   8 -13   9     1088.33     1648.47    541.36 o 
   9 -13   9      439.18        6.41    542.39 o 
  -8 -12   9      116.29       59.74    251.35 o 
  -7 -12   9     1085.01     1369.42    207.53 o 
  -6 -12   9      268.61      304.27    182.93 o 
  -5 -12   9     7928.47     7184.84    219.11 o 
  -4 -12   9     2359.54     2639.62    178.59 o 
  -3 -12   9        0.37        7.23    163.92 o 
  -2 -12   9      140.94      173.84    146.35 o 
  -1 -12   9      451.24      336.31    199.47 o 
   0 -12   9     3571.27     3860.41    317.29 o 
   1 -12   9     3105.48     3119.17    286.70 o 
   2 -12   9      316.35      197.82    236.26 o 
   3 -12   9      312.07        4.55    231.92 o 
   4 -12   9       40.21      108.31    245.15 o 
   5 -12   9     5686.76     5754.45    343.34 o 
   6 -12   9     4101.34     3821.55    350.78 o 
   7 -12   9     1220.50     1069.90    303.44 o 
   8 -12   9      459.88       30.80    478.93 o 
   9 -12   9      641.59      532.26    517.38 o 
  -8 -11   9        2.12        0.00    239.98 o 
  -7 -11   9     5749.01     5739.56    251.77 o 
  -6 -11   9       35.95        3.72    169.91 o 
  -5 -11   9       65.83        0.41    150.89 o 
  -4 -11   9      837.79      706.31    144.69 o 
  -3 -11   9     3119.65     3055.09    153.99 o 
  -2 -11   9    17004.82    17452.06    325.97 o 
  -1 -11   9      410.80      412.58    193.06 o 
   0 -11   9      320.55      330.73    186.03 o 
   1 -11   9     2276.78     1822.93    203.81 o 
   2 -11   9      154.51      289.59    202.16 o 
   3 -11   9      251.91      162.47    225.51 o 
   4 -11   9     2451.89     2361.19    313.16 o 
   5 -11   9     2078.62     1968.03    263.34 o 
   6 -11   9     1987.49     2328.53    302.62 o 
   7 -11   9      483.39      602.54    278.84 o 
   8 -11   9      250.27        4.75    422.71 o 
   9 -11   9      767.75      485.34    482.45 o 
  -9 -10   9     1767.40     2123.27    368.35 o 
  -8 -10   9      606.69      646.36    241.43 o 
  -7 -10   9      182.09        9.30    209.18 o 
  -6 -10   9     7069.46     6908.27    224.89 o 
  -5 -10   9      231.00      285.46    150.07 o 
  -4 -10   9      545.89      514.69    135.18 o 
  -3 -10   9      117.00        2.89    114.72 o 
  -2 -10   9     1588.85     1474.63    165.57 o 
  -1 -10   9     3003.94     2787.00    142.21 o 
   0 -10   9       43.57       20.26    159.37 o 
   1 -10   9      327.17      187.89    144.69 o 
   2 -10   9      167.99      186.03    173.43 o 
   3 -10   9        1.30       20.67    168.26 o 
   4 -10   9        4.75       56.64    171.77 o 
   5 -10   9      456.72      427.67    237.92 o 
   6 -10   9      240.15      190.37    255.49 o 
   7 -10   9      976.68     1057.29    244.94 o 
   8 -10   9       52.01       32.45    217.87 o 
  -9  -9   9      345.51      426.84    255.49 o 
  -8  -9   9     3290.98     3487.93    250.53 o 
  -7  -9   9      866.34     1097.81    200.30 o 
  -6  -9   9     2775.12     3150.38    201.33 o 
  -5  -9   9     2040.43     2269.41    170.74 o 
  -4  -9   9     1544.76     1853.11    148.41 o 
  -3  -9   9     1359.02     1518.45    137.46 o 
  -2  -9   9      183.48      183.35     94.05 o 
  -1  -9   9     6410.21     5781.11    205.05 o 
   0  -9   9      151.71       80.20    150.27 o 
   1  -9   9     2639.95     2719.82    193.06 o 
   2  -9   9     2187.06     2215.67    192.03 o 
   3  -9   9        4.18        3.10    146.55 o 
   4  -9   9      339.19      418.78    182.11 o 
   5  -9   9     1851.92     1683.81    176.11 o 
   6  -9   9      104.58       51.47    162.06 o 
   7  -9   9        2.64       19.02    193.27 o 
   8  -9   9     1917.70     2214.84    272.44 o 
   9  -9   9      407.87       85.37    402.04 o 
  -9  -8   9      353.84      683.16    276.57 o 
  -8  -8   9        4.04       13.02    208.36 o 
  -7  -8   9       69.26       52.30    179.01 o 
  -6  -8   9       31.56      139.94    139.94 o 
  -5  -8   9    10335.54    10478.88    230.68 o 
  -4  -8   9     2740.85     2726.43    152.13 o 
  -3  -8   9      999.94      789.82    120.30 o 
  -2  -8   9      407.31      305.92     90.33 o 
  -1  -8   9      101.52       44.44    106.25 o 
   0  -8   9       10.22      153.37    132.91 o 
   1  -8   9     2225.79     1685.05    187.89 o 
   2  -8   9       90.15        1.03    132.08 o 
   3  -8   9       64.33        1.24    142.63 o 
   4  -8   9      744.15     1067.01    167.22 o 
   5  -8   9     8035.04     8104.47    248.25 o 
   6  -8   9      177.88      171.15    166.19 o 
   7  -8   9      114.30        6.20    160.40 o 
   8  -8   9       36.79       20.46    182.31 o 
   9  -8   9     1986.12     2775.63    505.39 o 
  -9  -7   9      178.15      161.85    269.13 o 
  -8  -7   9     2650.63     2719.40    238.12 o 
  -7  -7   9      807.75     1034.35    185.21 o 
  -6  -7   9      744.70      623.01    148.00 o 
  -5  -7   9       70.82        4.13    117.82 o 
  -4  -7   9     2242.23     2205.95    146.14 o 
  -3  -7   9      587.75      677.37    118.03 o 
  -2  -7   9     3637.91     3428.19    139.32 o 
  -1  -7   9      826.77     1075.07     76.07 o 
   0  -7   9      684.95      782.79    139.94 o 
   1  -7   9     1005.43     1314.23    152.75 o 
   2  -7   9       24.37        0.83    128.36 o 
   3  -7   9     1639.22     1698.08    155.44 o 
   4  -7   9     2899.10     2519.93    168.05 o 
   5  -7   9     2947.23     2612.12    181.28 o 
   6  -7   9     2237.87     2843.01    171.56 o 
   7  -7   9       10.85        1.65    175.08 o 
   8  -7   9     1656.85     1572.61    224.07 o 
   9  -7   9      141.37       13.23    372.27 o 
 -10  -6   9        3.13      282.15    290.83 o 
  -9  -6   9     1931.87     1881.84    286.91 o 
  -8  -6   9     1366.05     1280.33    241.22 o 
  -7  -6   9       43.80        2.89    164.33 o 
  -6  -6   9     1114.26     1211.49    147.79 o 
  -5  -6   9      245.56      137.25    109.35 o 
  -4  -6   9      212.28       91.57     95.29 o 
  -3  -6   9     3622.00     3476.36    130.02 o 
  -2  -6   9      381.05      270.78     72.97 o 
  -1  -6   9    14258.67    13551.75    182.52 o 
   0  -6   9     4683.36     4649.82    143.87 o 
   1  -6   9       54.76       93.22    116.79 o 
   2  -6   9     5354.49     5302.18    180.87 o 
   3  -6   9     4891.84     4652.71    169.50 o 
   4  -6   9    12127.49    11363.37    235.02 o 
   5  -6   9     5603.94     5525.62    246.39 o 
   6  -6   9     7326.89     7119.32    207.74 o 
   7  -6   9     1068.51     1405.59    171.98 o 
   8  -6   9       44.72       66.97    175.29 o 
   9  -6   9    10480.91     9823.63    446.90 o 
  10  -6   9     3278.16     2764.88    361.73 o 
  11  -6   9     3219.98     3233.48    615.77 o 
  12  -6   9      470.37      422.30    440.07 o 
 -10  -5   9     1407.58     1550.08    302.20 o 
  -9  -5   9     1018.50      838.39    232.34 o 
  -8  -5   9     1639.07     1461.19    214.15 o 
  -7  -5   9        8.13       58.50    142.01 o 
  -6  -5   9     4630.21     4195.89    173.01 o 
  -5  -5   9       24.97        1.03    101.49 o 
  -4  -5   9      172.03       58.50     90.54 o 
  -3  -5   9      953.49     1031.25     94.26 o 
  -2  -5   9     1465.37     1224.10     83.72 o 
  -1  -5   9     9033.71     8588.16    127.12 o 
   0  -5   9      766.32      779.28     85.16 o 
   1  -5   9      396.35      420.64     91.98 o 
   2  -5   9    22896.89    21788.30    392.12 o 
   3  -5   9    10506.06    11013.42    226.96 o 
   4  -5   9     5764.16     5421.03    203.81 o 
   5  -5   9      728.74      619.49    116.58 o 
   6  -5   9     1200.48     1187.10    153.17 o 
   7  -5   9     9994.06    10253.16    292.49 o 
   8  -5   9     2706.88     2547.01    292.69 o 
   9  -5   9     2790.17     2902.34    338.58 o 
  10  -5   9      307.38      109.76    243.08 o 
  11  -5   9        8.75        7.23    344.37 o 
  12  -5   9      931.87      625.90    405.76 o 
 -10  -4   9     3104.67     2776.04    397.08 o 
  -9  -4   9       24.83        2.69    214.77 o 
  -8  -4   9       30.01        4.96    185.41 o 
  -7  -4   9     1507.14     1582.53    190.58 o 
  -6  -4   9      117.77        1.03    122.58 o 
  -5  -4   9    14269.20    14097.04    236.06 o 
  -4  -4   9      217.07      227.79     87.23 o 
  -3  -4   9     2617.07     2284.08    115.13 o 
  -2  -4   9       43.31        8.06     67.80 o 
  -1  -4   9       15.81       12.61     57.05 o 
   0  -4   9    24486.56    24678.24    289.39 o 
   1  -4   9      334.45      320.19     72.76 o 
   2  -4   9      208.26      209.18     91.57 o 
   3  -4   9      515.56      483.28     79.99 o 
   4  -4   9      440.04      445.45    143.04 o 
   5  -4   9    46671.25    47803.92    560.17 o 
   6  -4   9     1130.83     1117.44    154.61 o 
   7  -4   9      104.66        2.69    142.83 o 
   8  -4   9     3379.85     2918.25    287.32 o 
   9  -4   9      750.18      683.16    217.87 o 
  10  -4   9    13730.50    14508.59    426.64 o 
  11  -4   9     1205.44     1018.85    369.59 o 
  12  -4   9       12.09       13.44    371.86 o 
 -10  -3   9      180.16        0.00    315.22 o 
  -9  -3   9     2882.41     3217.97    359.25 o 
  -8  -3   9      188.67        0.41    190.37 o 
  -7  -3   9      190.11      228.20    162.06 o 
  -6  -3   9      824.65      790.85    133.74 o 
  -5  -3   9      638.75      840.05    104.18 o 
  -4  -3   9     2284.48     2360.98    109.76 o 
  -3  -3   9      111.52      183.76     74.21 o 
  -2  -3   9    15897.62    15434.21    188.10 o 
  -1  -3   9      137.65      129.19     58.70 o 
   0  -3   9     2335.77     2210.29     57.67 o 
   1  -3   9     6904.09     7609.62    148.21 o 
   2  -3   9     9845.43     9742.40    278.22 o 
   3  -3   9    27946.03    28189.53    345.82 o 
   4  -3   9      480.20      484.31    105.01 o 
   5  -3   9      666.85      674.27    115.96 o 
   6  -3   9     6020.26     5986.78    198.85 o 
   7  -3   9     1138.95     1329.11    175.49 o 
   8  -3   9     3855.77     4277.33    250.11 o 
   9  -3   9       23.29        6.61    193.06 o 
  10  -3   9      186.70       88.88    216.01 o 
  11  -3   9      531.97        6.61    337.55 o 
  12  -3   9        6.58        0.83    386.74 o 
 -10  -2   9      958.73      279.88    333.83 o 
  -9  -2   9     2367.81     2489.55    337.76 o 
  -8  -2   9      500.81       10.75    183.76 o 
  -7  -2   9       47.00        0.21    153.17 o 
  -6  -2   9     9700.71     9559.88    259.21 o 
  -5  -2   9     1491.17     1458.51    133.53 o 
  -4  -2   9      641.36      746.20     94.05 o 
  -3  -2   9     1779.50     1831.19    106.04 o 
  -2  -2   9     2743.05     2641.68     96.12 o 
  -1  -2   9     9745.86    10187.22    160.20 o 
   0  -2   9     5247.84     5003.49     83.72 o 
   1  -2   9    35563.85    36601.57    425.81 o 
   2  -2   9     2962.35     3106.35    136.63 o 
   3  -2   9     2269.76     2303.10     69.25 o 
   4  -2   9     8053.37     7483.32    185.00 o 
   5  -2   9      812.96      629.83     93.64 o 
   6  -2   9    10055.30     9711.39    254.87 o 
   7  -2   9      942.90      884.49    157.72 o 
   8  -2   9     6263.98     6760.48    248.25 o 
   9  -2   9     3596.86     3907.33    257.76 o 
  10  -2   9      170.41      182.31    223.86 o 
  11  -2   9     1949.20     1742.31    289.80 o 
  12  -2   9      163.14        1.65    373.31 o 
 -10  -1   9       68.81        4.34    322.25 o 
  -9  -1   9     1032.19      631.90    302.41 o 
  -8  -1   9     3048.75     3403.39    313.98 o 
  -7  -1   9       75.77       68.63    155.24 o 
  -6  -1   9     1194.61     1170.98    159.99 o 
  -5  -1   9     2316.43     2410.17    157.92 o 
  -4  -1   9     1512.17     1488.89    107.49 o 
  -3  -1   9     5307.33     5628.15    131.67 o 
  -2  -1   9      350.36      313.78     70.49 o 
  -1  -1   9     8865.43     9165.48    110.59 o 
   0  -1   9     3786.61     3931.93     62.84 o 
   1  -1   9     2719.91     2292.15     71.73 o 
   2  -1   9     8775.33     9086.32    136.63 o 
   3  -1   9     1850.56     1876.05     67.18 o 
   4  -1   9     7545.21     7230.94    167.84 o 
   5  -1   9     1584.38     1317.95    149.65 o 
   6  -1   9     3656.66     3695.05    212.91 o 
   7  -1   9      361.04      273.68    154.20 o 
   8  -1   9     1601.93     1743.97    210.63 o 
   9  -1   9      482.97      941.13    210.01 o 
  10  -1   9     3010.37     2862.65    262.51 o 
  11  -1   9     1027.20      909.91    278.84 o 
  12  -1   9        7.71        0.83    332.79 o 
  13  -1   9      598.62      420.23    445.45 o 
 -10   0   9     4425.03     4196.72    394.39 o 
  -9   0   9       29.68        3.31    284.84 o 
  -8   0   9      920.03     1046.96    261.69 o 
  -7   0   9       94.52       40.93    241.22 o 
  -6   0   9     1207.03     1100.08    175.08 o 
  -5   0   9    22984.03    23001.04    363.18 o 
  -4   0   9      249.40      318.95     81.85 o 
  -3   0   9      834.84      934.51     78.75 o 
  -2   0   9     1533.24     1832.23     84.13 o 
  -1   0   9        6.85        8.27     52.50 o 
   0   0   9    18787.40    20005.27    209.81 o 
   1   0   9      713.23      747.86     52.50 o 
   2   0   9     1050.67     1170.36     95.29 o 
   3   0   9     3203.31     3311.20    119.06 o 
   4   0   9    11836.65    12152.36    177.56 o 
   5   0   9    17181.24    17049.19    269.75 o 
   6   0   9      559.31      596.34    137.05 o 
   7   0   9     2592.71     2606.96    200.30 o 
   8   0   9        2.13      159.37    166.81 o 
   9   0   9      830.28      375.58    192.65 o 
  10   0   9     4100.31     4013.99    269.54 o 
  11   0   9      914.36      673.03    267.06 o 
  12   0   9        5.97       12.20    364.21 o 
  13   0   9        7.31        3.93    430.36 o 
 -11   1   9      232.21        5.79    580.84 o 
 -10   1   9        1.03        0.41    315.22 o 
  -9   1   9      273.73        4.96    279.05 o 
  -8   1   9      535.61      471.91    316.46 o 
  -7   1   9     5049.24     4950.16    337.76 o 
  -6   1   9      141.51      243.70    142.63 o 
  -5   1   9      145.02       20.46    119.06 o 
  -4   1   9     2793.72     2590.21    122.58 o 
  -3   1   9      328.69      280.29     63.04 o 
  -2   1   9     1406.89     1270.20     65.73 o 
  -1   1   9      694.61      632.93     64.49 o 
   0   1   9      365.35      411.14     51.88 o 
   1   1   9     3177.17     2976.54     66.97 o 
   2   1   9     1353.28     1456.23     69.25 o 
   3   1   9      991.19      853.69    109.35 o 
   4   1   9       12.77       46.10     92.60 o 
   5   1   9     2893.32     3213.01    193.27 o 
   6   1   9     2148.66     2251.43    153.79 o 
   7   1   9     2833.76     3058.61    208.56 o 
   8   1   9      366.10      519.03    189.13 o 
   9   1   9      599.59      353.67    204.22 o 
  10   1   9      486.21      291.66    222.00 o 
  11   1   9      125.65        1.03    248.46 o 
  12   1   9       21.96       23.77    372.27 o 
  13   1   9      841.74      783.41    440.49 o 
 -11   2   9      591.01     1321.46    631.28 o 
 -10   2   9     2350.95     2319.43    366.28 o 
  -9   2   9     4081.60     4068.15    402.45 o 
  -8   2   9      673.60      404.73    285.67 o 
  -7   2   9        4.33        2.07    229.44 o 
  -6   2   9     1798.53     2453.58    272.44 o 
  -5   2   9     2362.56     2605.10    152.55 o 
  -4   2   9    13432.77    13696.44    224.69 o 
  -3   2   9      116.40      107.69     60.56 o 
  -2   2   9     1009.49      977.30     80.82 o 
  -1   2   9       85.03       43.20     54.78 o 
   0   2   9      530.05      489.68     44.65 o 
   1   2   9     5504.54     4835.64    104.80 o 
   2   2   9     2767.92     2438.70     49.20 o 
   3   2   9     2864.83     2706.38     65.32 o 
   4   2   9     2579.06     2876.91    176.32 o 
   5   2   9      732.63      713.75    116.79 o 
   6   2   9    10798.42    10259.78    325.97 o 
   7   2   9     1423.55     2063.94    184.38 o 
   8   2   9      492.26      678.40    157.72 o 
   9   2   9     2027.99     2163.37    232.75 o 
  10   2   9      442.28        5.79    213.11 o 
  11   2   9     5552.48     6017.17    317.70 o 
  12   2   9       66.91        5.99    279.46 o 
  13   2   9       29.45        0.83    402.87 o 
 -10   3   9       24.46       40.31    325.35 o 
  -9   3   9     2566.76     3375.48    436.56 o 
  -8   3   9     1309.32     1886.59    354.91 o 
  -7   3   9      504.67      441.31    257.55 o 
  -6   3   9     4820.65     4295.11    241.64 o 
  -5   3   9       25.31        5.37    104.18 o 
  -4   3   9     2534.15     2522.41    118.65 o 
  -3   3   9     1558.40     1416.34     83.30 o 
  -2   3   9       16.30        1.03     53.12 o 
  -1   3   9    10067.15     9975.35    132.29 o 
   0   3   9      377.54      141.18     41.75 o 
   1   3   9     2490.80     2259.28     57.46 o 
   2   3   9     1689.58     1528.17     41.55 o 
   3   3   9      815.68      795.61     76.89 o 
   4   3   9     2617.05     2724.78     96.12 o 
   5   3   9     2456.91     2313.23    142.63 o 
   6   3   9      191.72      142.83    141.59 o 
   7   3   9     1244.16     1408.69    187.48 o 
   8   3   9       52.56        2.69    168.46 o 
   9   3   9     7720.81     7700.15    293.11 o 
  10   3   9       17.09        2.48    213.11 o 
  11   3   9      144.83       34.31    235.02 o 
  12   3   9     1060.22     1015.75    302.82 o 
 -10   4   9     1387.99      905.37    422.92 o 
  -9   4   9     2447.14     3051.78    406.38 o 
  -8   4   9      678.83      639.13    299.93 o 
  -7   4   9      102.70       35.35    196.58 o 
  -6   4   9     2144.98     2361.19    223.24 o 
  -5   4   9     6704.35     6607.31    247.22 o 
  -4   4   9     3111.68     3073.08    145.11 o 
  -3   4   9      487.17      632.10    101.29 o 
  -2   4   9      502.37      610.81     64.29 o 
  -1   4   9     4834.28     5173.40    112.03 o 
   0   4   9      232.30      219.52     60.36 o 
   1   4   9      629.55      663.11     51.26 o 
   2   4   9     3780.35     3870.13     85.16 o 
   3   4   9        1.37        0.21     45.27 o 
   4   4   9     2192.78     2177.42    116.37 o 
   5   4   9    16035.49    15920.17    395.01 o 
   6   4   9       45.64       47.75    132.08 o 
   7   4   9      953.54     1178.63    201.12 o 
   8   4   9     2624.35     2921.15    210.01 o 
   9   4   9        2.00       15.30    179.83 o 
  10   4   9    10472.32    10356.10    349.74 o 
  11   4   9      222.63      255.90    250.94 o 
  12   4   9      336.67      119.48    288.56 o 
 -10   5   9       82.69       86.61    379.10 o 
  -9   5   9      691.47      480.59    358.63 o 
  -8   5   9      660.65      777.62    249.70 o 
  -7   5   9      138.45      278.02    212.91 o 
  -6   5   9      176.69        0.83    179.01 o 
  -5   5   9      389.67      154.20    147.17 o 
  -4   5   9       53.47       35.14    129.81 o 
  -3   5   9     9715.35     9734.54    217.25 o 
  -2   5   9     2035.38     2213.60    125.06 o 
  -1   5   9     5333.29     5256.91    138.08 o 
   0   5   9      242.39      193.27     73.79 o 
   1   5   9     4166.77     4242.61     63.87 o 
   2   5   9     1798.04     2310.34     40.93 o 
   3   5   9     9259.91     9046.63    127.74 o 
   4   5   9     1705.15     1638.75     90.95 o 
   5   5   9     1765.72     1795.23    142.21 o 
   6   5   9    14527.08    13836.59    349.95 o 
   7   5   9      420.29      181.90    143.04 o 
   8   5   9     2045.40     2222.49    216.21 o 
   9   5   9     1393.23     1554.00    228.20 o 
  10   5   9      172.49       38.03    205.88 o 
  11   5   9     3114.19     3824.24    342.92 o 
  12   5   9      373.24      277.19    299.31 o 
  -9   6   9      629.69      288.35    477.90 o 
  -8   6   9     4557.44     4892.07    305.51 o 
  -7   6   9        1.49        0.21    206.29 o 
  -6   6   9      780.94      646.16    194.10 o 
  -5   6   9    10229.62     9799.03    280.50 o 
  -4   6   9      718.95      551.07    142.21 o 
  -3   6   9     2157.87     2496.37    172.80 o 
  -2   6   9     8984.43     8879.20    203.60 o 
  -1   6   9     7535.85     8087.10    156.48 o 
   0   6   9    39026.41    42298.96    350.57 o 
   1   6   9    18500.11    19346.50    166.19 o 
   2   6   9      165.41      157.92     47.13 o 
   3   6   9      578.98      561.41     66.77 o 
   4   6   9     4848.42     4504.92     91.78 o 
   5   6   9     4549.82     4677.10    119.89 o 
   6   6   9    10931.25    10438.16    319.98 o 
   7   6   9      218.22      347.26    158.54 o 
   8   6   9     1911.44     2246.88    213.73 o 
   9   6   9     4630.20     4578.50    269.75 o 
  10   6   9     1883.26     2135.05    282.98 o 
  11   6   9     2607.77     2539.98    317.70 o 
  12   6   9      751.49     1180.49    316.88 o 
 -10   7   9       38.63        0.41    568.85 o 
  -9   7   9     2500.95     2200.99    400.18 o 
  -8   7   9      210.20       13.23    312.74 o 
  -7   7   9     1840.70     1469.26    327.01 o 
  -6   7   9      389.67      344.99    201.12 o 
  -5   7   9     2946.76     3369.90    204.02 o 
  -4   7   9     2011.65     1896.72    174.46 o 
  -3   7   9      521.72      443.17    129.60 o 
  -2   7   9      675.13      665.59    105.21 o 
  -1   7   9     7433.62     7149.49    177.15 o 
   0   7   9      407.06      315.84     54.16 o 
   1   7   9    33090.15    35167.04    233.16 o 
   2   7   9    29724.68    31128.46    303.65 o 
   3   7   9     1337.73     1578.81     93.43 o 
   4   7   9     4539.76     4432.57    114.10 o 
   5   7   9       86.19       98.18     68.83 o 
   6   7   9     2108.09     1917.60    127.74 o 
   7   7   9     4701.79     4938.38    226.55 o 
   8   7   9       70.66       42.58    179.42 o 
   9   7   9      130.95       14.26    201.33 o 
  10   7   9       47.51        1.03    221.17 o 
  11   7   9      212.41        2.48    254.87 o 
  12   7   9     2370.64     2005.65    346.85 o 
 -10   8   9      111.02        9.72    657.53 o 
  -9   8   9     1167.43      826.82    390.67 o 
  -8   8   9       56.24        4.34    321.63 o 
  -7   8   9     1348.22     1588.73    381.99 o 
  -6   8   9    11249.37    11612.45    422.50 o 
  -5   8   9     3169.83     3009.41    287.11 o 
  -4   8   9     5951.07     5304.45    303.24 o 
  -3   8   9       96.90       28.73    127.74 o 
  -2   8   9      294.46      397.29     98.80 o 
  -1   8   9      161.51      385.92     78.75 o 
   0   8   9    15463.77    15529.71    162.26 o 
   1   8   9     2178.00     2196.44    101.29 o 
   2   8   9      814.80     1176.56     75.24 o 
   3   8   9     1714.69     1790.06    101.08 o 
   4   8   9    12112.70    11559.53    169.50 o 
   5   8   9    13107.06    13069.30    195.34 o 
   6   8   9     1579.59     1614.98    111.21 o 
   7   8   9      113.30      277.81    170.53 o 
   8   8   9       98.37        4.13    183.35 o 
   9   8   9     1979.62     2510.22    280.29 o 
  10   8   9     2488.91     2854.38    303.03 o 
  11   8   9     1019.90      508.49    282.77 o 
  12   8   9       30.48       54.78    308.61 o 
 -10   9   9      196.68      251.77    712.51 o 
  -9   9   9      317.45        1.86    376.82 o 
  -8   9   9     5157.04     4104.94    397.29 o 
  -7   9   9      714.37      761.09    292.49 o 
  -6   9   9     2433.30     2483.14    333.83 o 
  -5   9   9      841.61      601.30    267.68 o 
  -4   9   9      343.56      187.07    212.29 o 
  -3   9   9     5610.82     5970.45    303.03 o 
  -2   9   9     2489.99     2330.18    192.24 o 
  -1   9   9     1229.61     1366.11    122.16 o 
   0   9   9     4025.29     4038.80    118.03 o 
   1   9   9     6880.57     6775.57    112.86 o 
   2   9   9       27.38       36.38     63.46 o 
   3   9   9     5852.21     5123.79    150.07 o 
   4   9   9      778.65      750.54     92.40 o 
   5   9   9      178.44      230.89    101.70 o 
   6   9   9     1095.15     1002.93    107.49 o 
   7   9   9     7352.30     7327.88    144.69 o 
   8   9   9     2505.21     2988.33    265.20 o 
   9   9   9      295.68        6.41    217.66 o 
  10   9   9      296.58      284.43    259.41 o 
  11   9   9        0.30        3.72    274.30 o 
  12   9   9      193.75        2.69    379.10 o 
  -9  10   9       38.32      235.64    403.07 o 
  -8  10   9        1.18        3.51    335.07 o 
  -7  10   9      282.40        9.72    317.50 o 
  -6  10   9       89.06      142.42    259.21 o 
  -5  10   9     4983.22     4738.91    350.16 o 
  -4  10   9     5831.46     5698.43    317.50 o 
  -3  10   9     1020.72      944.43    173.22 o 
  -2  10   9     1487.81     1626.97    173.43 o 
  -1  10   9      941.69      958.90    114.72 o 
   0  10   9     5669.34     5100.85    106.45 o 
   1  10   9     2168.07     2123.06     89.09 o 
   2  10   9     4311.77     4327.36    108.31 o 
   3  10   9      201.28       65.11     80.61 o 
   4  10   9       87.77        0.21     80.61 o 
   5  10   9     3612.70     3747.55    128.57 o 
   6  10   9     3932.33     3996.63    132.08 o 
   7  10   9      413.29      328.87    110.17 o 
   8  10   9      792.91      938.85    171.56 o 
   9  10   9      535.55      481.00    239.16 o 
  10  10   9     3221.78     4063.40    332.59 o 
  11  10   9     2661.77     2931.28    355.53 o 
  -9  11   9     1634.43     1405.38    378.89 o 
  -8  11   9     1512.80     1588.11    384.68 o 
  -7  11   9      622.59      415.68    327.01 o 
  -6  11   9     6524.07     5565.52    366.28 o 
  -5  11   9      128.35        0.41    264.17 o 
  -4  11   9     4093.97     3944.54    260.03 o 
  -3  11   9     6900.95     6815.05    287.94 o 
  -2  11   9      578.27      633.96    159.37 o 
  -1  11   9     5393.63     5541.33    314.81 o 
   0  11   9     1004.74     1127.78    137.05 o 
   1  11   9     4232.69     3937.93    113.89 o 
   2  11   9     5436.36     4814.77    152.75 o 
   3  11   9     2728.53     2418.65    123.82 o 
   4  11   9     2732.44     2629.69    157.10 o 
   5  11   9       94.18       86.20    103.56 o 
   6  11   9      128.95       29.56     99.63 o 
   7  11   9     1655.09     1883.08    156.27 o 
   8  11   9     1125.65     1313.81    195.96 o 
   9  11   9     4071.52     4280.44    299.93 o 
  10  11   9      373.95      372.69    281.53 o 
  11  11   9      165.82        5.58    306.54 o 
  -9  12   9     2980.04     3358.53    480.17 o 
  -8  12   9       79.72       77.31    353.67 o 
  -7  12   9       89.92        8.06    317.70 o 
  -6  12   9     1030.08     1089.95    349.95 o 
  -5  12   9     4533.04     4374.07    328.04 o 
  -4  12   9     7151.01     7143.09    305.51 o 
  -3  12   9      630.37      730.29    212.70 o 
  -2  12   9      492.28      686.47    187.69 o 
  -1  12   9     5055.21     4716.17    260.03 o 
   0  12   9     3516.41     3867.85    198.85 o 
   1  12   9     2731.20     2740.90    112.03 o 
   2  12   9       11.70       47.34     85.58 o 
   3  12   9     2716.75     2541.02    140.77 o 
   4  12   9     1944.01     1763.40    109.55 o 
   5  12   9       15.78        1.86    101.08 o 
   6  12   9     3753.74     3781.25    151.10 o 
   7  12   9      798.18      841.70    150.48 o 
   8  12   9        7.01        1.45    128.78 o 
   9  12   9      447.05      367.52    193.68 o 
  10  12   9      633.14      174.87    290.21 o 
  11  12   9      753.49      709.00    319.77 o 
  -8  13   9     2232.77     2376.89    412.17 o 
  -7  13   9      449.73        5.79    326.39 o 
  -6  13   9      551.10      447.10    338.17 o 
  -5  13   9     1135.71     1555.45    326.59 o 
  -4  13   9      274.66      241.64    227.58 o 
  -3  13   9     4460.62     5085.96    268.30 o 
  -2  13   9     3648.18     3330.22    293.31 o 
  -1  13   9      730.70      891.31    226.13 o 
   0  13   9      813.91      507.67    175.91 o 
   1  13   9     1751.29     1624.90    128.16 o 
   2  13   9     5630.52     5416.48    186.45 o 
   3  13   9     5515.27     5230.04    166.60 o 
   4  13   9      845.63      825.16    126.92 o 
   5  13   9      146.03       82.27    113.07 o 
   6  13   9      342.22      318.32    122.37 o 
   7  13   9     2192.34     2420.72    175.08 o 
   8  13   9      640.09      239.16    157.92 o 
   9  13   9      716.19      593.66    230.89 o 
  10  13   9      343.88      110.38    260.65 o 
  -8  14   9     1115.09     1106.90    427.26 o 
  -7  14   9      127.46        2.07    370.00 o 
  -6  14   9      548.62      592.41    333.00 o 
  -5  14   9     2286.05     2510.63    316.46 o 
  -4  14   9      103.90       72.97    225.10 o 
  -3  14   9     3130.33     3224.59    265.20 o 
  -2  14   9        7.47       56.22    241.64 o 
  -1  14   9     2048.91     2592.69    306.13 o 
   0  14   9     5234.17     5169.89    315.84 o 
   1  14   9     1165.51     1118.06    131.46 o 
   2  14   9     1287.14     1437.63    149.45 o 
   3  14   9     1470.38     1428.12    133.53 o 
   4  14   9      352.67      284.01    114.72 o 
   5  14   9     2081.99     2370.69    146.14 o 
   6  14   9     1382.17     1285.29    149.86 o 
   7  14   9      419.22      513.04    145.93 o 
   8  14   9       37.27        0.21    164.74 o 
   9  14   9      229.46       81.23    223.24 o 
  10  14   9     1262.73      861.75    289.80 o 
  -7  15   9     3677.93     4127.06    495.88 o 
  -6  15   9     1250.70     1055.64    402.04 o 
  -5  15   9        2.88        2.89    258.59 o 
  -4  15   9      578.18      681.92    259.41 o 
  -3  15   9      414.18       12.20    232.54 o 
  -2  15   9    11065.22    11795.80    423.74 o 
  -1  15   9      771.50      995.70    274.50 o 
   0  15   9       57.79        8.68    247.22 o 
   1  15   9     1860.20     1990.36    174.46 o 
   2  15   9       69.11       11.99    154.61 o 
   3  15   9     3601.23     3599.55    175.91 o 
   4  15   9     1073.69      942.16    146.97 o 
   5  15   9        5.46        0.62    124.02 o 
   6  15   9     2928.39     3121.86    193.89 o 
   7  15   9     2424.99     2645.20    203.60 o 
   8  15   9      534.67      391.70    163.92 o 
   9  15   9     1023.71     1044.27    263.55 o 
  -7  16   9        8.48        0.41    418.16 o 
  -6  16   9     2824.12     3317.61    372.07 o 
  -5  16   9      683.12      180.45    282.57 o 
  -4  16   9     3353.18     3766.16    320.19 o 
  -3  16   9      448.63      226.13    255.90 o 
  -2  16   9      180.71       34.93    296.62 o 
  -1  16   9      631.00      150.69    297.24 o 
   0  16   9     3009.79     3523.28    361.53 o 
   1  16   9     2195.79     2746.07    260.45 o 
   2  16   9        0.32        0.41    138.08 o 
   3  16   9      622.92      465.50    151.93 o 
   4  16   9     2050.75     2194.58    181.69 o 
   5  16   9        4.74        4.75    138.91 o 
   6  16   9      399.49      427.88    145.31 o 
   7  16   9      232.95       10.34    163.71 o 
   8  16   9      139.57       37.21    169.29 o 
   9  16   9     2093.90     1841.12    237.50 o 
  -6  17   9       97.76      281.12    368.97 o 
  -5  17   9      992.01      416.72    319.15 o 
  -4  17   9      396.16      251.15    272.44 o 
  -3  17   9     2582.78     3844.29    418.16 o 
  -2  17   9       75.56        0.41    297.86 o 
  -1  17   9      527.00      656.29    325.77 o 
   0  17   9      189.01       28.11    269.75 o 
   1  17   9       10.28       25.63    430.98 o 
   2  17   9     3404.07     3349.23    260.86 o 
   3  17   9       31.48      116.79    165.36 o 
   4  17   9     1553.91     1373.34    193.27 o 
   5  17   9        2.72       11.58    144.69 o 
   6  17   9       42.67       33.69    155.65 o 
   7  17   9     4839.05     4717.82    263.13 o 
   8  17   9      655.70      335.07    188.10 o 
  -6  18   9      187.51      164.33    357.39 o 
  -5  18   9        1.39        0.00    340.86 o 
  -4  18   9      234.45       13.02    284.84 o 
  -3  18   9       47.78       12.61    329.28 o 
  -2  18   9      149.94      385.30    305.92 o 
  -1  18   9     2144.24     2410.59    374.34 o 
   0  18   9      421.96      125.06    305.72 o 
   1  18   9      113.21       52.50    412.17 o 
   2  18   9     1496.36     1679.89    239.36 o 
   3  18   9       12.03       53.54    227.58 o 
   4  18   9      585.05      169.08    184.17 o 
   5  18   9     1381.01     1460.16    182.11 o 
   6  18   9     1049.52     1141.22    194.92 o 
   7  18   9       50.31        0.41    182.11 o 
  -5  19   9       23.90        0.62    336.51 o 
  -4  19   9      493.63      356.77    329.69 o 
  -3  19   9       59.02      118.65    368.97 o 
  -2  19   9     1205.20     1521.34    391.08 o 
  -1  19   9      306.85        0.21    366.90 o 
   0  19   9      236.09        5.17    326.18 o 
   1  19   9      630.92      611.43    545.70 o 
   2  19   9      156.60       28.73    231.10 o 
   3  19   9     3040.65     3015.40    293.52 o 
   4  19   9     1860.79     2091.64    281.32 o 
   5  19   9      316.50       90.95    180.87 o 
   6  19   9      668.30      412.79    193.06 o 
  -4  20   9      116.80        3.72    347.47 o 
  -3  20   9       96.96      379.51    422.50 o 
  -2  20   9       14.01        4.55    375.38 o 
  -1  20   9      216.37      313.57    408.65 o 
   0  20   9       72.46        0.83    511.59 o 
   1  20   9      754.88      914.67    639.13 o 
   2  20   9      729.03      494.44    377.03 o 
   3  20   9      173.86      353.05    270.78 o 
   4  20   9      158.31      133.94    274.30 o 
   5  20   9       26.11       65.11    230.48 o 
  -2  21   9      438.09      487.20    420.64 o 
  -1  21   9      882.14      894.82    405.14 o 
   0  21   9      180.80      221.38    639.96 o 
   1  21   9      374.09        0.83    580.43 o 
   2  21   9     5132.60     5321.61    800.15 o 
   3  21   9      937.48      632.10    296.62 o 
   4  21   9      590.72      259.21    309.23 o 
   0 -19  10        5.02      114.93    411.96 o 
   1 -19  10      416.98      792.30    445.03 o 
   2 -19  10       73.78        0.00    422.09 o 
   3 -19  10     2389.90     2219.59    472.94 o
[truncated: 389,503 more chars]
